# Supplementary material for: Transcriptome Analysis Reveals That SREBP Modulates a Large Repertoire of Genes Involved in Key Cellular Functions in Penaeus vannamei, although the Majority of the Dysregulated Genes Are Unannotated
Source: Genes (Basel). 2022 Nov 7;13(11):2057. doi: 10.3390/genes13112057 (PMC9690432; doi:10.3390/genes13112057)
Supplement: Supplementary file 1 [file genes-13-02057-s001.zip]

Archive with 10 entries (9 files):
- Supplementary data/
- __MACOSX/._Supplementary data
- Supplementary data/Table S3. The description of genes with putative functions.xlsx
- __MACOSX/Supplementary data/._Table S3. The description of genes with putative functions.xlsx
- Supplementary data/Table S1. Top 20 enriched KEGG terms.xlsx
- __MACOSX/Supplementary data/._Table S1. Top 20 enriched KEGG terms.xlsx
- Supplementary data/Table S4. The description of filtered genes using the STRING database.xlsx
- __MACOSX/Supplementary data/._Table S4. The description of filtered genes using the STRING database.xlsx
- Supplementary data/Table S2. The description of selected DEGs.xlsx
- __MACOSX/Supplementary data/._Table S2. The description of selected DEGs.xlsx
