# Supplementary material for: Transcriptome Analysis Reveals That SREBP Modulates a Large Repertoire of Genes Involved in Key Cellular Functions in Penaeus vannamei, although the Majority of the Dysregulated Genes Are Unannotated
Source: Genes (Basel). 2022 Nov 7;13(11):2057. doi: 10.3390/genes13112057 (PMC9690432; doi:10.3390/genes13112057)
Supplement: Supplementary file 1 [file genes-13-02057-s001.zip › Supplementary data/Table S3. The description of genes with putative functions.xlsx]

## Sheet: Sheet1
Table S3. The description of genes with putative functions.
Gene_id	Gene name	Gene description	FC(siPvSREBP/siNon)	Log2FC(siPvSREBP/siNon)	P_value	Padjust	Significant	Regulate	siNon1	siNon2	siNon3	siPvSREBP1	siPvSREBP2	siPvSREBP3	siNon	siPvSREBP	GO_id	GO_term	KO_id	KO_name	Pathway_id	Pathway_definition	COG_id	COG_Functional Categories	NR_hit-name	NR_description	Swiss-Prot_hit-name	Swiss-Prot_description	Pfam_id	Domain	Domain description
gene7330	LOC113807644	uncharacterized LOC113807644	0.004	-8.09427	0.038362	0.743955	yes	down	2.01	18.28	0	0	0	0	6.76333	0	------	------	------	------	------	------	ENOG4111MP7	S:Function unknown	AEB54791.1	single VWC domain protein 1 [Litopenaeus vannamei]	------	------	PF15430.3	SVWC	Single domain von Willebrand factor type C
gene8494	LOC113808907	uncharacterized LOC113808907	0.008	-6.89752	0.00344981	0.273956	yes	down	0.75	0	0.23	0	0	0	0.326667	0	------	------	------	------	------	------	ENOG410YP2D	S:Function unknown	XP_022292572.1	uncharacterized protein LOC111103527 [Crassostrea virginica]	sp|O93209|POL_FFV;	Pro-Pol polyprotein OS=Feline foamy virus OX=53182 GN=pol PE=3 SV=1;	PF05380.10;PF00078.24;PF05585.9;PF00665.23	Peptidase_A17;RVT_1;DUF1758;rve	Pao retrotransposon peptidase;Reverse transcriptase;Putative peptidase;Integrase core domain
gene30239	LOC113802326	uncharacterized LOC113802326	0.012	-6.40094	0.000595216	0.115959	yes	down	788.3	197.72	73.98	1.75	0	8.86	353.333	3.53667	------	------	------	------	------	------	ENOG410XXPX;ENOG410XZB8;ENOG410Y1P9	S:Function unknown;	KFM81627.1	hypothetical protein X975_03524, partial [Stegodyphus mimosarum]	------	------	------	------	------
gene7226	LOC113807534	uncharacterized LOC113807534	0.014	-6.11833	0.0125353	0.495876	yes	down	7.72	5.06	0	0	0	0	4.26	0	------	------	------	------	------	------	------	------	------	------	------	------	------	------	------
gene15752	LOC113817001	uncharacterized LOC113817001	0.014	-6.11307	0.00202051	0.219963	yes	down	0.11	0.37	1.42	0	0	0	0.633333	0	------	------	------	------	------	------	ENOG410ZDBF	S:Function unknown	XP_018025733.1	PREDICTED: uncharacterized protein LOC108681231 [Hyalella azteca]	------	------	PF15993.2	Fuseless	Fuseless
gene15545	LOC113816771	uncharacterized LOC113816771, transcript variant X2	0.017	-5.89135	6.99302e-05	0.0314686	yes	down	0.28	29.85	1.58	0.18	0.32	0.1	10.57	0.2	------	------	------	------	------	------	------	------	------	------	------	------	------	------	------
gene20595	LOC113822387	uncharacterized LOC113822387	0.022	-5.47478	0.0457885	0.792335	yes	down	1.86	9.32	0	0	0	0	3.72667	0	------	------	------	------	------	------	------	------	------	------	------	------	------	------	------
gene7331	LOC113807645	uncharacterized LOC113807645	0.03	-5.07418	0.0203475	0.620451	yes	down	1.84	3.59	0	0	0.16	0	1.81	0.0533333	------	------	------	------	------	------	ENOG4111MP7	S:Function unknown	AEB54791.1	single VWC domain protein 1 [Litopenaeus vannamei]	------	------	PF15430.3	SVWC	Single domain von Willebrand factor type C
gene16648	LOC113817991	uncharacterized LOC113817991	0.032	-4.97931	0.000482224	0.104603	yes	down	0.49	1.86	0.42	0.04	0.05	0	0.923333	0.03	------	------	------	------	------	------	------	------	------	------	------	------	------	------	------
gene23785	LOC113825886	uncharacterized LOC113825886	0.033	-4.90659	0.0435849	0.779217	yes	down	0	1.22	0.08	0	0.04	0	0.433333	0.0133333	------	------	------	------	------	------	------	------	ELR54187.1	hypothetical protein M91_18163 [Bos mutus]	------	------	------	------	------
gene15287	LOC113816488	uncharacterized LOC113816488	0.033	-4.90241	0.00245324	0.23353	yes	down	1.99	9.75	0.03	0.11	0.19	0	3.92333	0.1	------	------	------	------	------	------	------	------	------	------	------	------	------	------	------
gene19076	LOC113820682	uncharacterized LOC113820682, transcript variant X1	0.036	-4.78962	0.0440404	0.77943	yes	down	0.07	0.61	0	0	0	0.02	0.226667	0.00666667	------	------	K09542	CRYAB	map04213;map04141	Longevity regulating pathway - multiple species;Protein processing in endoplasmic reticulum	ENOG410YERS	O:Posttranslational modification, protein turnover, chaperones	AET34915.1	heat shock protein 21 [Macrobrachium rosenbergii]	sp|P02517|HSP26_DROME;	Heat shock protein 26 OS=Drosophila melanogaster OX=7227 GN=Hsp26 PE=1 SV=2;	PF00011.18	HSP20	Hsp20/alpha crystallin family
gene4797	LOC113804812	uncharacterized LOC113804812	0.037	-4.7643	0.0312352	1	yes	down	0.02	0.08	0.14	0	0	0	0.08	0	------	------	K17102;K17101	EHF;ELF5	map04917	Prolactin signaling pathway	ENOG4111K4J	K:Transcription	XP_018012607.1	PREDICTED: flocculation protein FLO11-like, partial [Hyalella azteca]	sp|Q9NZC4|EHF_HUMAN;	ETS homologous factor OS=Homo sapiens OX=9606 GN=EHF PE=2 SV=1;	PF00178.19	Ets	Ets-domain
gene5535	LOC113805641	uncharacterized LOC113805641, transcript variant X1	0.049	-4.3457	0.00127763	0.177312	yes	down	0.51	4.51	0.18	0.12	0.05	0.1	1.73333	0.09	------	------	------	------	------	------	------	------	------	------	------	------	------	------	------
gene17520	LOC113818974	uncharacterized LOC113818974	0.049	-4.33988	0.0419976	1	yes	down	0.2	0.13	0.06	0	0	0	0.13	0	------	------	------	------	------	------	ENOG4111KAN	S:Function unknown	PFX22736.1	hypothetical protein AWC38_SpisGene12758 [Stylophora pistillata]	------	------	PF00078.24;PF13873.3	RVT_1;Myb_DNA-bind_5	Reverse transcriptase;Myb/SANT-like DNA-binding domain
gene3429	LOC113803302	uncharacterized LOC113803302	0.052	-4.26799	0.0179345	0.598474	yes	down	11.69	2	0.19	0.65	0	0	4.62667	0.216667	------	------	------	------	------	------	------	------	XP_018019065.1	PREDICTED: uncharacterized protein LOC108675555 isoform X3 [Hyalella azteca]	------	------	------	------	------
gene30196	LOC113802274	uncharacterized LOC113802274	0.052	-4.25411	0.0119323	0.495876	yes	down	1.35	0.87	5.46	0	0.47	0	2.56	0.156667	------	------	------	------	------	------	------	------	------	------	------	------	------	------	------
gene23025	LOC113825056	uncharacterized LOC113825056	0.053	-4.24875	0.0383751	0.743955	yes	down	0.05	0.87	0.02	0	0.06	0	0.313333	0.02	------	------	------	------	------	------	------	------	------	------	------	------	PF00001.18	7tm_1	7 transmembrane receptor
gene3376	LOC113803236	uncharacterized LOC113803236, transcript variant X1	0.053	-4.23346	0.0144955	0.536803	yes	down	0.02	0.2	0.09	0.02	0	0	0.103333	0.00666667	------	------	------	------	------	------	------	------	------	------	------	------	------	------	------
gene12406	LOC113813285	uncharacterized LOC113813285	0.059	-4.0726	0.0100189	0.464938	yes	down	0.07	1.15	1.92	0.07	0.15	0	1.04667	0.0733333	------	------	------	------	------	------	ENOG410ZU1H	S:Function unknown	AVD68958.1	obstructor F [Cherax quadricarinatus]	------	------	PF01607.21;PF08475.7	CBM_14;Baculo_VP91_N	Chitin binding Peritrophin-A domain;Viral capsid protein 91 N-terminal
gene9768	LOC113810328	uncharacterized LOC113810328	0.06	-4.06769	0.00273195	0.244394	yes	down	0.42	1.5	0.07	0.03	0.1	0	0.663333	0.0433333	------	------	------	------	------	------	ENOG4111MI7	S:Function unknown	XP_023727162.1	uncharacterized protein LOC111875284 [Cryptotermes secundus]	------	------	------	------	------
gene1940	LOC113821003	uncharacterized LOC113821003	0.063	-3.99541	0.0232916	0.64446	yes	down	0.19	3.88	0.31	0.28	0	0	1.46	0.0933333	------	------	------	------	------	------	------	------	------	------	------	------	------	------	------
gene1641	LOC113817706	uncharacterized LOC113817706, transcript variant X1	0.063	-3.97852	0.0494164	1	yes	down	0.04	0.49	0.11	0	0.04	0	0.213333	0.0133333	------	------	------	------	------	------	------	------	------	------	------	------	PF07888.8	CALCOCO1	Calcium binding and coiled-coil domain
gene20592	LOC113822386	uncharacterized LOC113822386	0.066	-3.92758	0.0341017	0.722412	yes	down	1.86	22.63	0.8	0	1.89	0	8.43	0.63	------	------	------	------	------	------	------	------	------	------	------	------	------	------	------
gene11946	LOC113812760	uncharacterized LOC113812760	0.067	-3.89994	0.0298675	1	yes	down	0.14	0.15	0.04	0.02	0	0	0.11	0.00666667	------	------	------	------	------	------	------	------	------	------	------	------	------	------	------
gene3092	LOC113802937	uncharacterized LOC113802937	0.068	-3.87872	0.0338209	1	yes	down	0.5	1.14	1.54	0.23	0	0	1.06	0.0766667	------	------	------	------	------	------	------	------	------	------	------	------	------	------	------
gene18783	LOC113820370	uncharacterized LOC113820370, transcript variant X1	0.069	-3.86325	0.000892684	0.145674	yes	down	6.71	144	31.21	11.25	2.27	0.57	60.64	4.69667	------	------	------	------	------	------	------	------	XP_018013775.1	PREDICTED: uncharacterized protein LOC108670793 [Hyalella azteca]	------	------	------	------	------
gene24374	LOC113826554	uncharacterized LOC113826554	0.071	-3.81781	0.000123018	0.0462827	yes	down	1.9	0.71	1.05	0.15	0.11	0	1.22	0.0866667	------	------	------	------	------	------	------	------	------	------	------	------	------	------	------
gene20992	LOC113822820	uncharacterized LOC113822820	0.072	-3.78709	0.00294786	0.255719	yes	down	1.56	1.17	4.98	0	0.52	0.09	2.57	0.203333	------	------	------	------	------	------	ENOG410ZV8G;ENOG410XWUN;ENOG4112C4M	S:Function unknown;	XP_009044647.1	hypothetical protein LOTGIDRAFT_202939 [Lottia gigantea]	------	------	------	------	------
gene6822	LOC113807085	uncharacterized LOC113807085	0.081	-3.61785	0.0069158	0.373453	yes	down	0.22	31.24	5.04	1.25	1.1	0.4	12.1667	0.916667	------	------	------	------	------	------	------	------	------	------	------	------	------	------	------
gene10151	LOC113810770	uncharacterized LOC113810770	0.085	-3.5496	0.028853	0.688335	yes	down	0.54	6.04	0.06	0.35	0.26	0	2.21333	0.203333	------	------	------	------	------	------	------	------	------	------	------	------	------	------	------
gene2851	LOC113800809	uncharacterized LOC113800809	0.09	-3.47255	0.00228974	0.23027	yes	down	2.38	1.08	0.76	0.3	0	0.05	1.40667	0.116667	------	------	K06233	LRP2	map04340;map04918;map04979	Hedgehog signaling pathway;Thyroid hormone synthesis;Cholesterol metabolism	ENOG410XP34;ENOG410XNSK;ENOG410Y22M	S:Function unknown;	XP_002742221.1	PREDICTED: low-density lipoprotein receptor-related protein 2-like [Saccoglossus kowalevskii]	sp|P98158|LRP2_RAT;	Low-density lipoprotein receptor-related protein 2 OS=Rattus norvegicus OX=10116 GN=Lrp2 PE=1 SV=1;	PF00057.15	Ldl_recept_a	Low-density lipoprotein receptor domain class A
gene27043	LOC113829502	uncharacterized LOC113829502	0.097	-3.36701	6.72942e-09	3.33106e-05	yes	down	81.26	14.56	77.85	7.5	2.48	1.18	57.89	3.72	------	------	------	------	------	------	------	------	XP_018017808.1	PREDICTED: uncharacterized protein LOC108674374 [Hyalella azteca]	------	------	------	------	------
gene516	LOC113804858	uncharacterized LOC113804858	0.098	-3.34404	0.0125566	0.495876	yes	down	5.36	18.47	2.85	0	1.35	1.32	8.89333	0.89	------	------	------	------	------	------	------	------	------	------	------	------	------	------	------
gene20475	LOC113822270	uncharacterized LOC113822270, transcript variant X2	0.099	-3.3346	0.0469528	0.797972	yes	down	0	0.78	0.74	0.05	0.06	0.06	0.506667	0.0566667	------	------	------	------	------	------	------	------	------	------	------	------	------	------	------
gene7889	LOC113808262	uncharacterized LOC113808262	0.11	-3.1878	0.0196391	0.612144	yes	down	0.31	0.43	0.27	0	0.12	0	0.336667	0.04	------	------	------	------	------	------	------	------	XP_018018917.1	PREDICTED: uncharacterized protein LOC108675418 [Hyalella azteca]	------	------	PF07247.9	AATase	Alcohol acetyltransferase
gene17347	LOC113818774	uncharacterized LOC113818774	0.115	-3.1204	0.00583359	0.343132	yes	down	0.63	2.49	0.22	0.15	0.21	0.04	1.11333	0.133333	------	------	------	------	------	------	------	------	------	------	------	------	------	------	------
gene10225	LOC113810844	uncharacterized LOC113810844, transcript variant X1	0.118	-3.08201	0.0364923	0.736163	yes	down	3.07	14.26	0.75	0.29	2.31	0	6.02667	0.866667	------	------	------	------	------	------	------	------	------	------	------	------	------	------	------
gene18084	LOC113819607	uncharacterized LOC113819607	0.12	-3.06441	0.000800489	0.137566	yes	down	42.43	239.08	457.62	55.44	72.09	7.58	246.377	45.0367	------	------	------	------	------	------	------	------	------	------	------	------	------	------	------
gene10857	LOC113811550	uncharacterized LOC113811550, transcript variant X2	0.124	-3.00772	0.000400332	0.0936689	yes	down	6.29	19.96	1.52	1.29	1.56	0.32	9.25667	1.05667	------	------	------	------	------	------	------	------	XP_018021599.1	PREDICTED: uncharacterized protein LOC108677823 isoform X1 [Hyalella azteca]	------	------	------	------	------
gene11008	LOC113811711	uncharacterized LOC113811711	0.127	-2.97509	0.00201714	0.219963	yes	down	8.36	24.06	34.32	2.85	0.84	5.55	22.2467	3.08	GO:0006355;GO:000370	BP:regulation of transcription, DNA-templated;MF:transcription factor activity, sequence-specific DNA binding;	------	------	------	------	ENOG411251N;ENOG4111MFI	Z:Cytoskeleton;	OXA60336.1	Protein bunched, class 1/class 3/D/E isoforms [Folsomia candida]	sp|Q24522|BUN1_DROME;	Protein bunched, class 1/class 3/D/E isoforms OS=Drosophila melanogaster OX=7227 GN=bun PE=2 SV=2;	PF01166.15;PF06156.10	TSC22;DUF972	TSC-22/dip/bun family;Protein of unknown function
gene6627	LOC113806901	uncharacterized LOC113806901, transcript variant X1	0.133	-2.90751	0.0290115	0.688335	yes	down	0.09	9.11	0.72	0.42	0.7	0.61	3.30667	0.576667	------	------	------	------	------	------	------	------	------	------	------	------	------	------	------
gene26798	LOC113829228	uncharacterized LOC113829228	0.134	-2.90471	0.00701015	0.374463	yes	down	0.13	1.21	2.26	0.13	0.28	0.14	1.2	0.183333	------	------	------	------	------	------	ENOG410ZDBF	S:Function unknown	XP_018025733.1	PREDICTED: uncharacterized protein LOC108681231 [Hyalella azteca]	------	------	PF15993.2	Fuseless	Fuseless
gene7818	LOC113808186	uncharacterized LOC113808186	0.14	-2.83656	0.0334425	0.718699	yes	down	2.62	36.94	0.61	4.05	1.58	0.3	13.39	1.97667	------	------	------	------	------	------	------	------	------	------	------	------	------	------	------
gene4803	LOC113804817	uncharacterized LOC113804817	0.145	-2.78191	0.0076654	0.392521	yes	down	13.76	6.66	2.76	2.81	3.25	0.33	7.72667	2.13	------	------	------	------	------	------	------	------	------	------	------	------	------	------	------
gene15221	LOC113816407	uncharacterized LOC113816407	0.145	-2.78159	0.0216038	0.631465	yes	down	15.1	1.4	4.08	1.92	1.01	0	6.86	0.976667	------	------	------	------	------	------	------	------	KRY96916.1	hypothetical protein T11_4388 [Trichinella zimbabwensis]	------	------	------	------	------
gene2850	LOC113800798	uncharacterized LOC113800798	0.147	-2.77061	5.41098e-05	0.0297604	yes	down	33.8	11.52	6.34	1.65	2.48	1.33	17.22	1.82	------	------	K20049;K12473	LRP1B;LDLR	map04979;map05145;map05160;map04144;map04976;map04925;map04927;map04913;map04934	Cholesterol metabolism;Toxoplasmosis;Hepatitis C;Endocytosis;Bile secretion;Aldosterone synthesis and secretion;Cortisol synthesis and secretion;Ovarian steroidogenesis;Cushing syndrome	ENOG410XP34;ENOG410XNSK;ENOG410Z5FJ	P:Inorganic ion transport and metabolism;	XP_016430424.1	PREDICTED: low-density lipoprotein receptor-related protein 1B-like [Sinocyclocheilus rhinocerous]	sp|P20063|LDLR_RABIT;	Low-density lipoprotein receptor;	PF00057.15	Ldl_recept_a	Low-density lipoprotein receptor domain class A
gene5716	LOC113805856	uncharacterized LOC113805856	0.149	-2.74452	0.00442875	0.30732	yes	down	172.96	1153.25	51.75	50.27	101.69	76.43	459.32	76.13	------	------	------	------	------	------	------	------	XP_018018917.1	PREDICTED: uncharacterized protein LOC108675418 [Hyalella azteca]	------	------	PF00668.17	Condensation	Condensation domain
gene14431	LOC113815514	uncharacterized LOC113815514	0.15	-2.73385	0.0241228	0.650134	yes	down	0.56	1.36	0.18	0.12	0.13	0.07	0.7	0.106667	------	------	------	------	------	------	------	------	------	------	------	------	PF15860.2	DUF4728	Domain of unknown function
gene26817	LOC113829253	uncharacterized LOC113829253	0.152	-2.71861	0.00194585	0.219963	yes	down	103.49	1725.91	523.93	163.89	146.19	78.28	784.443	129.453	------	------	------	------	------	------	------	------	------	------	------	------	------	------	------
gene10224	LOC113810839	uncharacterized LOC113810839	0.157	-2.67243	0.0134501	0.512138	yes	down	93.11	26.82	1.93	8.16	8.27	1.39	40.62	5.94	------	------	------	------	------	------	------	------	------	------	------	------	------	------	------
gene26235	LOC113828607	uncharacterized LOC113828607	0.16	-2.64045	0.0265277	0.668008	yes	down	31.34	84.99	411.61	76.69	15.24	2.61	175.98	31.5133	------	------	------	------	------	------	------	------	AIM45534.1	peritrophin-44-like protein [Eriocheir sinensis]	------	------	PF01607.21	CBM_14	Chitin binding Peritrophin-A domain
gene3560	LOC113803450	uncharacterized LOC113803450	0.171	-2.5511	0.000127328	0.0462827	yes	down	4.21	3.89	1.22	0.25	0.72	0.62	3.10667	0.53	------	------	------	------	------		------	------	------	------	------	------	------	------	------
gene17231	LOC113818648	uncharacterized LOC113818648	0.171	-2.55046	0.00147265	0.191833	yes	down	20.72	73.9	6.61	6.17	5.3	6.49	33.7433	5.98667	------	------	------	------	------	------	------	------	BAB20671.1	G protein-coupled receptor [Procambarus clarkii]	sp|Q11082|YT66_CAEEL;	Probable G-protein coupled receptor B0563.6 OS=Caenorhabditis elegans OX=6239 GN=B0563.6 PE=3 SV=2;	PF10324.6;PF00001.18;PF10328.6	7TM_GPCR_Srw;7tm_1;7TM_GPCR_Srx	Serpentine type 7TM GPCR chemoreceptor Srw;7 transmembrane receptor;Serpentine type 7TM GPCR chemoreceptor Srx
gene15447	LOC113816672	uncharacterized LOC113816672, transcript variant X1	0.171	-2.54642	0.0484722	0.798018	yes	down	1.92	1.15	0.49	0.06	0	0.49	1.18667	0.183333	------	------	------	------	------	------	------	------	------	------	------	------	------	------	------
gene28964	LOC113800908	uncharacterized LOC113800908, transcript variant X1	0.175	-2.51763	0.0195866	0.612144	yes	down	0.83	0.18	0.34	0.04	0.08	0.11	0.45	0.0766667	------	------	------	------	------	------	------	------	XP_018024624.1	PREDICTED: type-2 ice-structuring protein-like [Hyalella azteca]	------	------	PF00059.18	Lectin_C	Lectin C-type domain
gene28490	LOC113800388	uncharacterized LOC113800388	0.178	-2.49122	0.00402803	0.294973	yes	down	0.79	11.65	0.32	0.05	0.04	0.19	4.25333	0.0933333	------	------	------	------	------	------	ENOG410XSD2;ENOG4111I4H	S:Function unknown;	XP_018008598.1	PREDICTED: uncharacterized protein LOC108666273 [Hyalella azteca]	sp|Q95NT6|MTH2_DROYA;	G-protein coupled receptor Mth2 OS=Drosophila yakuba OX=7245 GN=mth2 PE=3 SV=1;	PF00002.21	7tm_2	7 transmembrane receptor
gene8196	LOC113808602	uncharacterized LOC113808602, transcript variant X1	0.178	-2.49075	0.00132871	0.179376	yes	down	2.67	8.89	1.2	0.49	1.03	0.83	4.25333	0.783333	------	------	------	------	------	------	------	------	------	------	------	------	PF00001.18;PF10320.6	7tm_1;7TM_GPCR_Srsx	7 transmembrane receptor;Serpentine type 7TM GPCR chemoreceptor Srsx
gene898	LOC113809272	uncharacterized LOC113809272	0.179	-2.48485	0.00755312	0.389458	yes	down	24.6	76.16	3.22	11.77	8.72	4.23	34.66	8.24	------	------	------	------	------	------	------	------	------	------	------	------	------	------	------
gene18083	LOC113819606	uncharacterized LOC113819606	0.181	-2.46792	0.00126048	0.177312	yes	down	373.59	924.17	1654.78	287.68	207.63	60.23	984.18	185.18	------	------	------	------	------	------	------	------	------	------	------	------	------	------	------
gene8882	LOC113809360	uncharacterized LOC113809360	0.182	-2.45764	0.0243826	0.651031	yes	down	7.93	7.06	1.2	1.9	0.65	0.32	5.39667	0.956667	------	------	------	------	------	------	------	------	------	------	------	------	------	------	------
gene14980	LOC113816146	uncharacterized LOC113816146	0.185	-2.43115	0.0133436	0.50939	yes	down	1.08	0.52	0.53	0.17	0.23	0	0.71	0.133333	------	------	------	------	------	------	------	------	XP_018022326.1	PREDICTED: galactoside 2-alpha-L-fucosyltransferase 2-like [Hyalella azteca]	------	------	------	------	------
gene5714	LOC113805857	uncharacterized LOC113805857	0.188	-2.41174	0.00431782	0.303884	yes	down	65.43	295.98	4.71	20.65	24.63	24.61	122.04	23.2967	------	------	------	------	------	------	------	------	XP_018018917.1	PREDICTED: uncharacterized protein LOC108675418 [Hyalella azteca]	------	------	------	------	------
gene11035	LOC113811741	uncharacterized LOC113811741, transcript variant X1	0.191	-2.38992	0.000183254	0.0597951	yes	down	3.54	4.02	2.04	1.04	0.33	0.42	3.2	0.596667	------	------	------	------	------	------	------	------	------	------	------	------	PF15860.2	DUF4728	Domain of unknown function
gene23848	LOC113825950	uncharacterized LOC113825950	0.193	-2.37288	0.015293	0.556619	yes	down	20.92	119.54	6.17	6.04	19.13	5.67	48.8767	10.28	------	------	------	------	------	------	------	------	------	------	------	------	PF15860.2	DUF4728	Domain of unknown function
gene19265	LOC113820911	uncharacterized LOC113820911	0.193	-2.36987	0.0115656	0.489312	yes	down	3.2	14.82	1.26	1.49	1.7	0.68	6.42667	1.29	------	------	------	------	------	------	------	------	------	------	------	------	------	------	------
gene9509	LOC113810056	uncharacterized LOC113810056	0.194	-2.36867	0.000225302	0.0669148	yes	down	1538.14	1668.3	770.7	133.17	586.1	108.82	1325.71	276.03	------	------	------	------	------	------	ENOG4111HPJ	S:Function unknown	XP_018012275.1	PREDICTED: uncharacterized protein LOC108669456 [Hyalella azteca]	------	------	PF01607.21	CBM_14	Chitin binding Peritrophin-A domain
gene28104	LOC113799941	uncharacterized LOC113799941, transcript variant X1	0.194	-2.36329	0.000441336	0.0978185	yes	down	2.06	8.59	2.7	1.12	1.13	0.5	4.45	0.916667	------	------	------	------	------	------	ENOG410Y5V9	S:Function unknown	XP_018027485.1	PREDICTED: uncharacterized protein LOC108682759 [Hyalella azteca]	------	------	PF00688.15	TGFb_propeptide	TGF-beta propeptide
gene22014	LOC113823944	uncharacterized LOC113823944, transcript variant X1	0.196	-2.35183	0.0104396	0.475571	yes	down	2.7	2.21	5.9	0.31	1.68	0.3	3.60333	0.763333	------	------	------	------	------	------	------	------	------	------	------	------	------	------	------
gene5921	LOC113806088	uncharacterized LOC113806088	0.199	-2.33045	0.0313142	0.702303	yes	down	0.18	0.11	0.04	0.01	0.06	0.01	0.11	0.0266667	------	------	------	------	------	------	COG5640;ENOG410YQ6J;ENOG410XTD2	S:Function unknown;O:Posttranslational modification, protein turnover, chaperones;S:Function unknown	XP_023709330.1	uncharacterized protein LOC111865478 [Cryptotermes secundus]	sp|Q9NZR2|LRP1B_HUMAN;	Low-density lipoprotein receptor-related protein 1B OS=Homo sapiens OX=9606 GN=LRP1B PE=1 SV=2;	PF00057.15;PF15494.3;PF01390.17	Ldl_recept_a;SRCR_2;SEA	Low-density lipoprotein receptor domain class A;Scavenger receptor cysteine-rich domain;SEA domain
gene23052	LOC113825072	uncharacterized LOC113825072	0.202	-2.30439	0.00323998	0.264361	yes	down	2.37	21.91	6.99	2.1	2.56	2.07	10.4233	2.24333	------	------	------	------	------	------	------	------	KOF64849.1	hypothetical protein OCBIM_22020465mg, partial [Octopus bimaculoides]	------	------	------	------	------
gene886	LOC113809228	uncharacterized LOC113809228	0.203	-2.30063	0.0438505	0.779233	yes	down	0.59	1.13	0.96	0.12	0	0.4	0.893333	0.173333	------	------	------	------	------	------	COG2801	U:Intracellular trafficking, secretion, and vesicular transport	KFM59673.1	Retrovirus-related Pol polyprotein from transposon 412, partial [Stegodyphus mimosarum]	sp|P10394|POL4_DROME;	Retrovirus-related Pol polyprotein from transposon 412 OS=Drosophila melanogaster OX=7227 GN=POL PE=3 SV=1;	PF00078.24	RVT_1	Reverse transcriptase
gene9588	LOC113810129	uncharacterized LOC113810129	0.203	-2.29957	0.0125485	0.495876	yes	down	0.56	0.46	0.07	0.11	0.03	0.06	0.363333	0.0666667	------	------	K04605	GRM2	map04080;map04072;map04724;map05030	Neuroactive ligand-receptor interaction;Phospholipase D signaling pathway;Glutamatergic synapse;Cocaine addiction	------	------	XP_023714611.1	uncharacterized protein LOC111868306 [Cryptotermes secundus]	------	------	PF00003.19	7tm_3	7 transmembrane sweet-taste receptor of 3 GCPR
gene25585	LOC113827883	uncharacterized LOC113827883	0.203	-2.29888	0.0325041	0.711429	yes	down	1.07	1.98	0.26	0.34	0.29	0.07	1.10333	0.233333	------	------	------	------	------	------	------	------	------	------	------	------	------	------	------
gene319	LOC113801276	uncharacterized LOC113801276	0.207	-2.27066	0.00572522	0.34282	yes	down	310.95	1161.49	722.46	281.5	189.63	26.68	731.633	165.937	------	------	------	------	------	------	------	------	------	------	------	------	------	------	------
gene20594	LOC113822389	uncharacterized LOC113822389	0.207	-2.26963	0.0232794	0.64446	yes	down	5.22	30.97	2.09	2.8	4.54	1.26	12.76	2.86667	------	------	------	------	------	------	------	------	------	------	------	------	------	------	------
gene23851	LOC113825939	uncharacterized LOC113825939	0.211	-2.2442	0.00355244	0.280605	yes	down	1134.97	262.76	75.97	140.26	95.68	61.51	491.233	99.15	------	------	------	------	------	------	------	------	------	------	------	------	PF15860.2	DUF4728	Domain of unknown function
gene7888	LOC113808270	uncharacterized LOC113808270	0.213	-2.23364	5.24868e-05	0.0297604	yes	down	10.2	8.62	7.85	2.62	1.84	0.6	8.89	1.68667	------	------	------	------	------	------	------	------	XP_018010267.1	PREDICTED: uncharacterized protein LOC108667723 isoform X2 [Hyalella azteca]	------	------	PF07247.9	AATase	Alcohol acetyltransferase
gene18444	LOC113820006	uncharacterized LOC113820006	0.213	-2.22821	0.0303176	0.693707	yes	down	1.32	6.46	0.22	0.52	0.69	0.56	2.66667	0.59	------	------	------	------	------	------	------	------	------	------	------	------	------	------	------
gene13939	LOC113814978	uncharacterized LOC113814978	0.214	-2.22655	0.0135986	0.515152	yes	down	0.92	0.52	2.68	0.28	0.5	0.37	1.37333	0.383333	------	------	K21440	ANKRD50	------	------	COG0666	S:Function unknown	XP_019851861.1	PREDICTED: uncharacterized protein LOC100639136 [Amphimedon queenslandica]	sp|A6NC57|ANR62_HUMAN;	Ankyrin repeat domain-containing protein 62 OS=Homo sapiens OX=9606 GN=ANKRD62 PE=2 SV=4;	PF12032.5	CLIP	Regulatory CLIP domain of proteinases
gene14979	LOC113816149	uncharacterized LOC113816149	0.222	-2.17314	0.000300974	0.0757794	yes	down	19.03	61.08	71.42	8.48	18.27	9.91	50.51	12.22	------	------	------	------	------	------	------	------	------	------	------	------	PF02135.13	zf-TAZ	TAZ zinc finger
gene10297	LOC113810921	uncharacterized LOC113810921	0.223	-2.16673	0.0399239	0.753089	yes	down	17.56	19.81	1.23	1.65	6.96	0.54	12.8667	3.05	------	------	------	------	------	------	------	------	------	------	------	------	------	------	------
gene6429	LOC113806638	uncharacterized LOC113806638	0.223	-2.16242	0.0312343	0.702303	yes	down	0.77	6.03	0.83	0.36	1.12	0.39	2.54333	0.623333	------	------	------	------	------	------	------	------	------	------	------	------	------	------	------
gene14870	LOC113816029	uncharacterized LOC113816029	0.229	-2.12741	0.0204639	0.622723	yes	down	0.22	0.34	0.15	0.04	0.09	0.04	0.236667	0.0566667	------	------	------	------	------	------	------	------	------	------	------	------	------	------	------
gene12660	LOC113813558	uncharacterized LOC113813558	0.229	-2.12422	0.0445843	0.782711	yes	down	39.34	6.79	0.97	2.86	5.42	1.88	15.7	3.38667	------	------	------	------	------	------	------	------	------	------	------	------	------	------	------
gene2196	LOC113824058	uncharacterized LOC113824058	0.233	-2.10141	0.00531683	0.335764	yes	down	1.3	4.07	0.62	0.41	0.62	0.42	1.99667	0.483333	------	------	------	------	------	------	------	------	XP_018020217.1	PREDICTED: uncharacterized protein LOC108676617 [Hyalella azteca]	------	------	------	------	------
gene28249	LOC113800117	uncharacterized LOC113800117, transcript variant X1	0.234	-2.09485	0.00286454	0.253392	yes	down	2203.41	306.42	871.04	197.42	477.96	122.52	1126.96	265.967	------	------	------	------	------	------	------	------	ABD65299.1	ENSANGP00000021035-like, partial [Litopenaeus vannamei]	------	------	------	------	------
gene23301	LOC113825357	uncharacterized LOC113825357	0.235	-2.08888	2.63396e-05	0.0186259	yes	down	240.47	163.46	596.5	499.26	337.78	75.45	333.477	304.163	------	------	------	------	------	------	ENOG4111CD6;ENOG4111HPJ	S:Function unknown;	XP_018010200.1	PREDICTED: uncharacterized protein LOC108667667 [Hyalella azteca]	------	------	PF01607.21	CBM_14	Chitin binding Peritrophin-A domain
gene13055	LOC113813986	uncharacterized LOC113813986	0.24	-2.05715	0.019704	0.612144	yes	down	11.74	17.36	14.11	0.43	9.94	8.34	14.4033	6.23667	------	------	------	------	------	------	------	------	------	------	------	------	------	------	------
gene17502	LOC113818944	uncharacterized LOC113818944	0.241	-2.05514	0.0246579	0.651031	yes	down	5.94	50.82	6.44	4.25	7.25	4.76	21.0667	5.42	------	------	------	------	------	------	ENOG41127WK	O:Posttranslational modification, protein turnover, chaperones	XP_001627775.1	predicted protein [Nematostella vectensis]	sp|P63300|SELW_MOUSE;	Selenoprotein W OS=Mus musculus OX=10090 GN=Selenow PE=1 SV=3;	------	------	------
gene24496	LOC113826666	uncharacterized LOC113826666	0.247	-2.01518	0.0278679	0.677214	yes	down	3.38	11.67	1.17	0.49	1.71	1.9	5.40667	1.36667	------	------	------	------	------	------	------	------	------	------	------	------	------	------	------
gene7541	LOC113807878	uncharacterized LOC113807878	4	2.00017	0.00453686	0.307977	yes	up	7.33	7.51	9.28	10.82	19.15	64	8.04	31.3233	------	------	------	------	------	------	------	------	------	------	------	------	------	------	------
gene10056	LOC113810665	uncharacterized LOC113810665	4.092	2.03292	0.00451691	0.307977	yes	up	0.5	0.52	0.67	0.83	3.81	2.5	0.563333	2.38	------	------	------	------	------	------	COG4886	S:Function unknown	EFX80808.1	hypothetical protein DAPPUDRAFT_303831 [Daphnia pulex]	sp|O08742|GPV_MOUSE;	Platelet glycoprotein V OS=Mus musculus OX=10090 GN=Gp5 PE=1 SV=1;	PF13855.3	LRR_8	Leucine rich repeat
gene13587	LOC113814580	uncharacterized LOC113814580	4.421	2.14441	0.0471394	0.797972	yes	up	0.26	0.54	0.1	0.4	3.35	0.54	0.3	1.43	------	------	K06560	MRC, CD206, CD280	map04145;map05152	Phagosome;Tuberculosis	ENOG410XPJ1;ENOG410XRS3;ENOG410YQ6J;ENOG410Y11I;ENOG4112BJN	S:Function unknown;U:Intracellular trafficking, secretion, and vesicular transport;U:Intracellular trafficking, secretion, and vesicular transport;S:Function unknown;S:Function unknown	AKQ22256.1	CTLDcp1 [Macrobrachium nipponense]	------	------	PF00059.18;PF00057.15	Lectin_C;Ldl_recept_a	Lectin C-type domain;Low-density lipoprotein receptor domain class A
gene11160	LOC113811880	uncharacterized LOC113811880	4.493	2.16769	0.01088	0.482291	yes	up	0.14	0.07	0.14	0.21	0.39	0.94	0.116667	0.513333	------	------	------	------	------	------	------	------	PSN56269.1	hypothetical protein C0J52_00357, partial [Blattella germanica]	------	------	------	------	------
gene322	LOC113802130	uncharacterized LOC113802130	4.743	2.24568	7.38194e-07	0.00121802	yes	up	15.21	8.95	23.5	57.34	97.81	79.17	15.8867	78.1067	------	------	K04400;K04399;K04398	CASP10;CASP9;CASP8	map04622;map04621;map04624;map04625;map05168;map05222;map05142;map04657;map05145;map05134;map05130;map05132;map05223;map05152;map04668;map05416;map05167;map05164;map05165;map05162;map05163;map05160;map05161;map05169;map04370;map04620;map05012;map05010;map05016;map05014;map04919;map01524;map05215;map05210;map04115;map05212;map05213;map04210;map04217;map04215;map04214;map05170;map05203;map05200;map…	RIG-I-like receptor signaling pathway;NOD-like receptor signaling pathway;Toll and Imd signaling pathway;C-type lectin receptor signaling pathway;Herpes simplex infection;Small cell lung cancer;Chagas disease (American trypanosomiasis);IL-17 signaling pathway;Toxoplasmosis;Legionellosis;Pathogenic Escherichia coli infection;Salmonella infection;Non-small cell lung cancer;Tuberculosis;TNF signalin…	ENOG410ZQIE	S:Function unknown	AGL61582.1	caspase 3 [Litopenaeus vannamei]	sp|P45436|CED3_CAERE;	Cell death protein 3 OS=Caenorhabditis remanei OX=31234 GN=ced-3 PE=3 SV=2;	PF00656.19	Peptidase_C14	Caspase domain
gene16688	LOC113818041	uncharacterized PE-PGRS family protein PE_PGRS10-like	4.813	2.26705	0.0234642	0.64446	yes	up	0.3	0.09	0.18	0.4	0.28	1.75	0.19	0.81	------	------	------	------	------	------	------	------	------	------	------	------	------	------	------
gene25255	LOC113827508	uncharacterized LOC113827508	5.225	2.38538	0.0421267	0.768125	yes	up	0	0.11	0.22	0.83	0.29	0.7	0.11	0.606667	------	------	K20840	SLC46A3	------	------	ENOG410ZVCA	G:Carbohydrate transport and metabolism	EFX77638.1	hypothetical protein DAPPUDRAFT_247259 [Daphnia pulex]	------	------	------	------	------
gene6600	LOC113806837	uncharacterized LOC113806837	5.237	2.38873	0.0279094	0.677214	yes	up	2.58	1.61	0	2.32	8.41	13.52	1.39667	8.08333	------	------	------	------	------	------	------	------	------	------	------	------	------	------	------
gene21932	LOC113823855	uncharacterized LOC113823855	5.724	2.51699	0.0400158	0.753089	yes	up	0.14	0.67	0.94	8.47	0.16	1.62	0.583333	3.41667	------	------	------	------	------	------	ENOG410XREF;ENOG410YE3A	S:Function unknown;	XP_002712023.1	PREDICTED: TRPM8 channel-associated factor 3-like [Oryctolagus cuniculus]	sp|Q921K8|TCAF2_MOUSE;	TRPM8 channel-associated factor 2 OS=Mus musculus OX=10090 GN=Tcaf2 PE=1 SV=1;	PF13402.3;PF00652.19;PF14200.3	Peptidase_M60;Ricin_B_lectin;RicinB_lectin_2	Peptidase M60, enhancin and enhancin-like;Ricin-type beta-trefoil lectin domain;Ricin-type beta-trefoil lectin domain-like
gene8991	LOC113809505	uncharacterized LOC113809505	5.81	2.53861	0.0174012	0.588662	yes	up	0	2.31	1.06	4.63	11.82	5.39	1.12333	7.28	------	------	------	------	------	------	------	------	------	------	------	------	------	------	------
gene960	LOC113810105	uncharacterized LOC113810105	6.249	2.64359	0.0269082	0.670447	yes	up	19.47	64.6	106.66	471.73	30.08	246.58	63.5767	249.463	------	------	------	------	------	------	------	------	AGI92548.1	C-type lectin [Procambarus clarkii]	------	------	------	------	------
gene27132	LOC113829602	uncharacterized LOC113829602	6.811	2.76791	0.0100815	0.464938	yes	up	4.47	1.03	7.47	58.8	20.76	0.7	4.32333	26.7533	------	------	K05030	CLCA3_4	map04972;map04924	Pancreatic secretion;Renin secretion	ENOG410XPSZ	U:Intracellular trafficking, secretion, and vesicular transport	XP_003220166.1	PREDICTED: epithelial chloride channel protein [Anolis carolinensis]	sp|Q8BG22|CLCA2_MOUSE;	Calcium-activated chloride channel regulator 2 OS=Mus musculus OX=10090 GN=Clca2 PE=2 SV=1;	PF08434.8	CLCA	Calcium-activated chloride channel
gene16180	LOC113817478	uncharacterized LOC113817478	8.647	3.11216	0.0382327	0.743955	yes	up	0	1	0	3.21	2.25	3.34	0.333333	2.93333	------	------	------	------	------	------	------	------	------	------	------	------	------	------	------
gene7745	LOC113808143	uncharacterized LOC113808143, transcript variant X2	9.218	3.20453	0.0156381	0.562289	yes	up	0.09	0.09	0.36	5.88	0.44	0.55	0.18	2.29	------	------	------	------	------	------	------	------	------	------	------	------	------	------	------
gene4793	LOC113804809	uncharacterized LOC113804809	9.593	3.26197	0.0431638	0.774133	yes	up	0	0	0.06	0.16	0.42	0.07	0.02	0.216667	------	------	------	------	------	------	------	------	------	------	------	------	------	------	------
gene7005	LOC113807290	uncharacterized LOC113807290	10.011	3.32357	0.00654937	0.363879	yes	up	1.56	0.27	7.22	17.35	6.86	68.03	3.01667	30.7467	------	------	------	------	------	------	------	------	------	------	------	------	------	------	------
gene17878	LOC113819368	uncharacterized LOC113819368	10.4	3.37857	0.00365814	0.283547	yes	up	1.1	6.83	17.7	58.44	9.07	200.84	8.54333	89.45	------	------	------	------	------	------	ENOG4111HPJ;ENOG41125Q2	S:Function unknown;	AVD68959.1	obstructor J1 [Cherax quadricarinatus]	------	------	PF01607.21	CBM_14	Chitin binding Peritrophin-A domain
gene11251	LOC113811983	uncharacterized LOC113811983	10.414	3.38045	0.030964	0.701687	yes	up	0.04	0	0	0.1	0.14	0.11	0.0133333	0.116667	------	------	------	------	------	------	COG2801	S:Function unknown	XP_021346951.1	uncharacterized protein LOC110446237 [Mizuhopecten yessoensis]	sp|Q09575|YRD6_CAEEL;	Uncharacterized protein K02A2.6 OS=Caenorhabditis elegans OX=6239 GN=K02A2.6 PE=4 SV=1;	PF00078.24;PF00665.23;PF09337.7;PF13683.3	RVT_1;rve;zf-H2C2;rve_3	Reverse transcriptase;Integrase core domain;Hi;Integrase core domain
gene28431	LOC113800311	uncharacterized LOC113800311	11.386	3.50922	0.032422	0.711429	yes	up	0	0	0.03	0.06	0.24	0.09	0.01	0.13	------	------	K09640	TMPRSS9	------	------	COG5640	O:Posttranslational modification, protein turnover, chaperones	KFM57227.1	Transmembrane protease serine 9, partial [Stegodyphus mimosarum]	sp|P21902|PCE_TACTR;	Proclotting enzyme OS=Tachypleus tridentatus OX=6853 PE=1 SV=1;	PF00089.23;PF13365.3	Trypsin;Trypsin_2	Trypsin;Trypsin-like peptidase domain
gene7487	LOC113807809	uncharacterized LOC113807809	11.954	3.57946	5.13504e-05	0.0297604	yes	up	0.64	10.38	26.77	11.19	1.39	16.81	12.5967	9.79667	------	------	------	------	------	------	------	------	AFN66647.1	chitin binding-like protein [Fenneropenaeus chinensis]	------	------	PF03067.12	LPMO_10	Lytic polysaccharide mono-oxygenase, cellulose-degrading
gene8037	LOC113808399	uncharacterized LOC113808399, transcript variant X2	12.247	3.61441	0.0130553	0.505043	yes	up	0	0.2	0.37	0.33	0.74	5.99	0.19	2.35333	------	------	------	------	------	------	------	------	------	------	------	------	------	------	------
gene27425	LOC113829921	uncharacterized LOC113829921	12.465	3.63978	0.0102805	0.471188	yes	up	0.08	0.01	0.12	0.46	0.01	1.95	0.07	0.806667	------	------	------	------	------	------	------	------	------	------	------	------	------	------	------
gene13297	LOC113814253	uncharacterized LOC113814253	13.295	3.73279	0.0393521	1	yes	up	0	0.03	0	0.08	0.23	0.09	0.01	0.133333	------	------	K13806	DAGL	map04745;map04925;map04723	Phototransduction - fly;Aldosterone synthesis and secretion;Retrograde endocannabinoid signaling	ENOG41100RA;ENOG410XRFI;ENOG4110M13	S:Function unknown;	XP_018023754.1	PREDICTED: sn1-specific diacylglycerol lipase alpha-like [Hyalella azteca]	------	------	------	------	------
gene961	LOC113810064	uncharacterized LOC113810064	13.634	3.76913	0.00602973	0.349771	yes	up	0	0.5	0	1.38	3.33	2.46	0.166667	2.39	------	------	------	------	------	------	------	------	AGI92548.1	C-type lectin [Procambarus clarkii]	------	------	------	------	------
gene17613	LOC113819072	uncharacterized LOC113819072	14.111	3.81874	0.0338975	1	yes	up	0.1	0	0	0.37	0.3	0.67	0.0333333	0.446667	------	------	------	------	------	------	------	------	XP_018014847.1	PREDICTED: dnaJ homolog subfamily C member 17-like [Hyalella azteca]	------	------	------	------	------
gene14953	LOC113816113	uncharacterized LOC113816113	14.638	3.87165	0.0493181	1	yes	up	0	0	0.04	0.09	0.09	0.46	0.0133333	0.213333	------	------	------	------	------	------	ENOG410YCQE;ENOG410YABW;ENOG410Y65V;COG3344;ENOG410ZJQX;ENOG410ZKC1	L:Replication, recombination and repair;S:Function unknown;S:Function unknown;L:Replication, recombination and repair;S:Function unknown;S:Function unknown	XP_003730216.1	PREDICTED: RNA-directed DNA polymerase from mobile element jockey-like [Strongylocentrotus purpuratus]	sp|Q95SX7|RTBS_DROME;	Probable RNA-directed DNA polymerase from transposon BS OS=Drosophila melanogaster OX=7227 GN=RTase PE=2 SV=1;	PF00078.24	RVT_1	Reverse transcriptase
gene13249	LOC113814204	uncharacterized LOC113814204	14.892	3.89645	7.53426e-05	0.0322352	yes	up	0.92	1.42	0.2	5.87	2.48	23.29	0.846667	10.5467	------	------	------	------	------	------	------	------	------	------	------	------	------	------	------
gene27449	LOC113829934	uncharacterized LOC113829934	15.19	3.92501	0.0237268	1	yes	up	0	0.28	0	1.5	2.43	0.9	0.0933333	1.61	------	------	------	------	------	------	------	------	------	------	------	------	------	------	------
gene28109	LOC113799952	uncharacterized LOC113799952	16.325	4.02904	0.0227624	1	yes	up	0	0	0.09	0.96	0.41	0.31	0.03	0.56	------	------	------	------	------	------	------	------	------	------	------	------	------	------	------
gene7486	LOC113807810	uncharacterized LOC113807810	16.338	4.03015	0.0124722	0.495876	yes	up	0.3	0	0	0.65	0.44	3.53	0.1	1.54	------	------	------	------	------	------	ENOG4111JQ2	S:Function unknown	AFN66647.1	chitin binding-like protein [Fenneropenaeus chinensis]	------	------	PF03067.12	LPMO_10	Lytic polysaccharide mono-oxygenase, cellulose-degrading
gene10605	LOC113811262	uncharacterized LOC113811262	18.77	4.23036	0.0242935	0.651031	yes	up	0.16	0	0	0.28	0.04	2.21	0.0533333	0.843333	------	------	------	------	------	------	------	------	------	------	------	------	------	------	------
gene10625	LOC113811284	uncharacterized LOC113811284	19.023	4.24966	0.0353179	0.73187	yes	up	0	0	0.01	0.02	0.05	0.23	0.00333333	0.1	GO:0008152;GO:000455	BP:metabolic process;MF:hydrolase activity, hydrolyzing O-glycosyl compounds;	K12373	HEXA_B	map00603;map00520;map00511;map00513;map00604;map00531;map04142	Glycosphingolipid biosynthesis - globo and isoglobo series;Amino sugar and nucleotide sugar metabolism;Other glycan degradation;Various types of N-glycan biosynthesis;Glycosphingolipid biosynthesis - ganglio series;Glycosaminoglycan degradation;Lysosome	COG3525	G:Carbohydrate transport and metabolism	ABB86961.1	beta-N-acetylglucosaminidase [Fenneropenaeus chinensis]	sp|P49010|HEXC_BOMMO;	Chitooligosaccharidolytic beta-N-acetylglucosaminidase OS=Bombyx mori OX=7091 PE=1 SV=1;	PF00728.19;PF14845.3	Glyco_hydro_20;Glycohydro_20b2	Glycosyl hydrolase family 20, catalytic domain;beta-acetyl hexosaminidase like
gene8216	LOC113808628	uncharacterized LOC113808628	19.938	4.31746	0.00078109	0.137566	yes	up	0.19	0	0	1.6	0.74	1.13	0.0633333	1.15667	------	------	K20674;K06559	MODSP;LY75, CD205	map04624	Toll and Imd signaling pathway	COG5640;ENOG4110XRB;ENOG410XRS3	S:Function unknown;U:Intracellular trafficking, secretion, and vesicular transport	ALF45198.1	CTLDcp2 [Macrobrachium nipponense]	------	------	PF00059.18;PF00057.15	Lectin_C;Ldl_recept_a	Lectin C-type domain;Low-density lipoprotein receptor domain class A
gene24494	LOC113826671	uncharacterized LOC113826671	20.781	4.37719	0.0174194	0.588662	yes	up	0	0	0.05	0.27	0.12	0.75	0.0166667	0.38	------	------	------	------	------	------	ENOG411264F;COG5273	S:Function unknown;	XP_018024762.1	PREDICTED: uncharacterized protein LOC108680453 [Hyalella azteca]	------	------	------	------	------
gene16028	LOC113817305	uncharacterized LOC113817305	23.827	4.57451	0.0385228	0.744809	yes	up	0.47	0	0	1.67	5.28	0	0.156667	2.31667	------	------	------	------	------	------	------	------	------	------	------	------	------	------	------
gene22394	LOC113824356	uncharacterized LOC113824356	24.499	4.61468	0.00707961	0.376818	yes	up	0.08	0	0.07	0.15	0.41	2.85	0.05	1.13667	------	------	------	------	------	------	------	------	------	------	------	------	------	------	------
gene26744	LOC113829178	uncharacterized LOC113829178	27.645	4.78896	0.0202829	1	yes	up	0	0	0	0.43	0.18	0.64	0	0.416667	------	------	------	------	------	------	------	------	------	------	------	------	------	------	------
gene27868	LOC113830436	uncharacterized LOC113830436, transcript variant X1	35.776	5.16091	0.0188813	0.60821	yes	up	0.17	0	0	4.47	0	0.36	0.0566667	1.61	------	------	------	------	------	------	ENOG410ZGEY	S:Function unknown	KZS11895.1	Uncharacterized protein APZ42_023308 [Daphnia magna]	------	------	PF16077.2;PF00243.15	Spaetzle;NGF	Spaetzle;Nerve growth factor family
gene18271	LOC113819804	uncharacterized LOC113819804	47.137	5.5588	0.00156289	0.198367	yes	up	0	0	0	0.21	0.23	0.45	0	0.296667	------	------	------	------	------	------	ENOG410Z7P2	S:Function unknown	XP_018024405.1	PREDICTED: uncharacterized protein LOC108680144 [Hyalella azteca]	------	------	PF01697.24	Glyco_transf_92	Glycosyltransferase family 92
gene1571	LOC113816683	uncharacterized LOC113816683	48.434	5.59796	0.0109129	0.482309	yes	up	0	0.06	0	0	0.27	2.25	0.02	0.84	------	------	------	------	------	------	ENOG410XT4M	S:Function unknown	XP_018016718.1	PREDICTED: uncharacterized protein LOC108673405, partial [Hyalella azteca]	------	------	PF00431.17	CUB	CUB domain
gene12469	LOC113813347	uncharacterized LOC113813347	55.378	5.79125	0.0449679	0.786541	yes	up	0	0	0	1.04	0	0.04	0	0.36	------	------	------	------	------	------	COG2801;ENOG41129NE	L:Replication, recombination and repair;	XP_013382959.1	uncharacterized protein LOC106153529 [Lingula anatina]	------	------	PF02023.14	SCAN	SCAN domain
gene18200	LOC113819736	uncharacterized LOC113819736	56.986	5.83254	0.00894363	0.432293	yes	up	0.33	0	0	0	2.81	14.83	0.11	5.88	------	------	------	------	------	------	------	------	------	------	------	------	------	------	------
gene27608	LOC113830138	uncharacterized LOC113830138	59.532	5.89559	0.0216743	0.631465	yes	up	0	0	0	0.33	1.39	0	0	0.573333	------	------	------	------	------	------	ENOG410Y3P7	S:Function unknown	XP_018019026.1	PREDICTED: uncharacterized protein LOC108675513 [Hyalella azteca]	------	------	PF13383.3;PF05050.9	Methyltransf_22;Methyltransf_21	Methyltransferase domain;Methyltransferase FkbM domain
gene28948	LOC113800889	uncharacterized LOC113800889	86.827	6.44006	0.00815404	0.409079	yes	up	0	0	0	0	3.04	1.16	0	1.4	------	------	------	------	------	------	ENOG410YP2D;ENOG410Z1QR;COG2801	S:Function unknown;L:Replication, recombination and repair	XP_015765429.1	PREDICTED: uncharacterized protein LOC107344291 [Acropora digitifera]	------	------	------	------	------
gene25530	LOC113827812	uncharacterized LOC113827812, transcript variant X1	149.272	7.2218	0.0294359	0.688382	yes	up	0	0	0	0	0	2.29	0	0.763333	------	------	------	------	------	------	------	------	XP_018012823.1	PREDICTED: uncharacterized protein LOC108669901 [Hyalella azteca]	------	------	PF07841.10	DM4_12	DM4/DM12 family
Selected DEGs based on |log2 fold change| ≥2 & p <0.05 was used.
