# Supplementary material for: Transcriptome Analysis Reveals That SREBP Modulates a Large Repertoire of Genes Involved in Key Cellular Functions in Penaeus vannamei, although the Majority of the Dysregulated Genes Are Unannotated
Source: Genes (Basel). 2022 Nov 7;13(11):2057. doi: 10.3390/genes13112057 (PMC9690432; doi:10.3390/genes13112057)
Supplement: Supplementary file 1 [file genes-13-02057-s001.zip › Supplementary data/Table S1. Top 20 enriched KEGG terms.xlsx]

## Sheet: Sheet1
Table S1. Top 20 enriched KEGG terms.
Number of genes	Pathway id	Description	Padjust	First Category	Second Category
9	map00040	Pentose and glucuronate interconversions	0.010364	Metabolism	Carbohydrate metabolism
7	map00511	Other glycan degradation	0.01125	Metabolism	Glycan biosynthesis and metabolism
13	map00983	Drug metabolism - other enzymes	0.012106	Metabolism	Xenobiotics biodegradation and metabolism
14	map04972	Pancreatic secretion	0.012355	Organismal Systems	Digestive system
8	map00860	Porphyrin and chlorophyll metabolism	0.012979	Metabolism	Metabolism of cofactors and vitamins
8	map00051	Fructose and mannose metabolism	0.036818	Metabolism	Carbohydrate metabolism
6	map00053	Ascorbate and aldarate metabolism	0.054042	Metabolism	Carbohydrate metabolism
7	map04924	Renin secretion	0.054064	Organismal Systems	Endocrine system
8	map04624	Toll and Imd signaling pathway	0.055534	Organismal Systems	Immune system
2	map00290	Valine, leucine and isoleucine biosynthesis	0.058408	Metabolism	Amino acid metabolism
4	map04623	Cytosolic DNA-sensing pathway	0.058577	Organismal Systems	Immune system
5	map00531	Glycosaminoglycan degradation	0.066162	Metabolism	Glycan biosynthesis and metabolism
8	map04725	Cholinergic synapse	0.066202	Organismal Systems	Nervous system
8	map04979	Cholesterol metabolism	0.066202	Organismal Systems	Digestive system
9	map00520	Amino sugar and nucleotide sugar metabolism	0.066765	Metabolism	Carbohydrate metabolism
6	map04913	Ovarian steroidogenesis	0.068262	Organismal Systems	Endocrine system
10	map05163	Human cytomegalovirus infection	0.073651	Human Diseases	Infectious diseases: Viral
6	map00260	Glycine, serine and threonine metabolism	0.080384	Metabolism	Amino acid metabolism
3	map00604	Glycosphingolipid biosynthesis - ganglio series	0.098902	Metabolism	Glycan biosynthesis and metabolism
6	map05215	Prostate cancer	0.104233	Human Diseases	Cancers: Specific types
