# Supplementary material for: Transcriptome Analysis Reveals That SREBP Modulates a Large Repertoire of Genes Involved in Key Cellular Functions in Penaeus vannamei, although the Majority of the Dysregulated Genes Are Unannotated
Source: Genes (Basel). 2022 Nov 7;13(11):2057. doi: 10.3390/genes13112057 (PMC9690432; doi:10.3390/genes13112057)
Supplement: Supplementary file 1 [file genes-13-02057-s001.zip › Supplementary data/Table S4. The description of filtered genes using the STRING database.xlsx]

## Sheet: Sheet1
Table S4. The description of filtered genes using the STRING database.
STRING id	Gene description in transcriptome manuscript
A0A3R7SKB9	sulfotransferase 1C4-like
A0A3R7MI13	triosephosphate isomerase-like
A0A3R7QJ95	protein argonaute-3-like
A0A423SZ84	protein O-linked-mannose beta-1,2-N-acetylglucosaminyltransferase 1-like
A0A3R7LYW2	glycine-rich cell wall structural protein-like
A0A423S945	solute carrier family 10 member 6-like
A0A423TD85	ribosome biogenesis protein BOP1 homolog
A0A423TQM1	glutathione S-transferase Mu 1-like
A0A3R7PSJ8	ankyrin repeat and SOCS box protein 18-like
A0A3R7NCH9	mitochondrial basic amino acids transporter-like
A0A3R7LXM2	carbohydrate sulfotransferase 1-like
A0A3R7PBW4	UDP-glucose 4-epimerase-like
A0A3R7Q517	ankyrin-3-like
A0A423SZ91	urotensin-2 receptor-like
A0A3R7M4Y3	integrator complex subunit 7-like
A0A3R7LYM4	phosphoserine phosphatase-like
A0A423SB46	tankyrase-2-like
A0A3R7SNJ4	L-xylulose reductase-like
A0A3R7M0C4	cytochrome P450 2J3-like
A0A3R7QJ23	pyrethroid hydrolase Ces2a-like
A0A3R7M141	crustacyanin-C1 subunit-like
A0A3R7PZ26	4F2 cell-surface antigen heavy chain-like
A0A3R7PWU6	gamma-butyrobetaine dioxygenase-like
A0A423TU31	UDP-glucuronosyltransferase 2B14-like
A0A423SJI3	leukocyte elastase inhibitor-like
A0A423TG99	cysteine protease atg4-like
A0A3R7PCR4	POU domain, class 6, transcription factor 2-like
A0A423SYN8	chymotrypsin BI-like
A0A423SWC5	triosephosphate isomerase B-like
A0A3R7M6P7	fatty acid synthase-like
A0A3R7MJ24	alpha-amylase A-like
A0A3R7M719	organic cation transporter protein-like
A0A3R7M4T4	zinc finger protein 236-like
A0A3R7QR03	carboxypeptidase B-like
A0A3R7PZW4	laccase-like
A0A3R7QBB4	flocculation protein FLO11-like
A0A3R7MHH7	acetylcholinesterase-like
A0A3R7PN73	calcium-activated chloride channel regulator 1-like
A0A3R7M6K0	regucalcin-like
A0A423UA97	low-density lipoprotein receptor-like
A0A3R7PJG1	1-aminocyclopropane-1-carboxylate oxidase-like
A0A3R7LVB8	atrial natriuretic peptide receptor 2-like
A0A3R7N3C6	D-beta-hydroxybutyrate dehydrogenase, mitochondrial-like
A0A423SYK6	apolipoprotein D-like
A0A423SB76	pro-resilin-like
A0A3R7Q4C7	calphotin-like
A0A3R7MTI7	phosphatidylinositol 3,4,5-trisphosphate 3-phosphatase TPTE2-like
A0A3R7QJU2	probable caffeoyl-CoA O-methyltransferase 2
A0A423UBF1	type-2 ice-structuring protein-like
A0A3R7PFI2	calcium-independent phospholipase A2-gamma-like
A0A423SWD3	zinc transporter ZIP1-like
A0A3R7MAG8	UDP-glucuronosyltransferase 2C1-like
A0A423TBH6	GIGYF family protein CG11148-like
A0A3R7MJ37	glucosylceramidase-like
A0A423SJ61	peritrophin-55-like
A0A3R7MPV5	putative nuclease HARBI1
A0A3R7NRT1	group 3 secretory phospholipase A2-like
A0A3R7P721	chymotrypsin BII-like
A0A3R7PT27	MIT domain-containing protein 1-like
A0A423U0I1	patched domain-containing protein 3-like
A0A3R7PXI8	retinol dehydrogenase 13-like
A0A3R7NLW6	brain protein I3-like
A0A3R7P7V3	sorbitol dehydrogenase-like
A0A3R7LR75	sodium- and chloride-dependent glycine transporter 1-like
A0A423TGY4	GTP cyclohydrolase 1-like
A0A3R7M4J7	protein charybde-like
A0A3R7P8S6	protein unc-13 homolog 4B-like
A0A423TB71	venom carboxylesterase-6-like
A0A3R7NCA0	rhodanese domain-containing protein CG4456-like
A0A3R7QBE6	fatty acid binding protein 1-B.1-like
A0A423U620	28S ribosomal protein S22, mitochondrial-like
A0A423TCR6	chelonianin-like
A0A423SJF4	leishmanolysin-like peptidase
A0A423SED5	zinc finger protein 425-like
A0A3R7SSG4	coiled-coil domain-containing protein 39-like
A0A3R7N3W0	probable cytochrome P450 49a1
A0A3R7Q5C5	histone H4
A0A3R7QF78	golgin subfamily A member 3-like
A0A423TN51	perlucin-like protein
A0A423TVM6	high-affinity choline transporter 1-like
A0A3R7MGZ1	cell division cycle protein 123 homolog
A0A423TLN1	trypsin-1-like
A0A3R7M6P5	NPC intracellular cholesterol transporter 2-like
A0A3R7M906	proline-rich protein 36-like
A0A3R7N2R5	Friend leukemia integration 1 transcription factor-like
A0A3R7MCN6	probable glutamine--tRNA ligase
A0A423U3L4	probable chitinase 2
A0A423SX36	integrin alpha-IIb-like
A0A423SCE2	C-type lectin domain family 4 member F-like
A0A423SJJ3	ABC transporter G family member 9-like
A0A423SYI8	inactive hydroxysteroid dehydrogenase-like protein 1
A0A423TFB6	protein phosphatase methylesterase 1-like
A0A3R7QB26	extensin-like
A0A3R7MH58	T-complex protein 1 subunit gamma-like
A0A3R7PRF0	transferrin-like
A0A423SHW6	macrophage mannose receptor 1-like
A0A3R7M540	putative inorganic phosphate cotransporter
A0A3R7PNZ9	venom toxin OcyC11-like
A0A423TRJ3	large neutral amino acids transporter small subunit 2-like
A0A3R7M8D7	solute carrier family 22 member 7-like
A0A3R7PRT5	peritrophin-44-like
A0A423SF66	transforming growth factor-beta-induced protein ig-h3-like
A0A3R7MAC6	E3 ubiquitin-protein ligase rnf146-like
A0A423U006	N-acetylglucosamine-6-phosphate deacetylase-like
K7PQ01	NF-kappa-B inhibitor cactus-like
A0A423TTV2	protein artichoke-like
A0A423U6E2	nucleoredoxin-like
CHH	crustacean hyperglycemic hormone 6-like
A0A3R7Q3E7	wiskott-Aldrich syndrome protein-like
A0A423TI22	proton channel OtopLc-like
A0A3R7LWE9	basic proline-rich protein-like
A0A423U2L6	glycogen phosphorylase-like
A0A3R7LTW6	xanthine dehydrogenase-like
A0A3R7MQD4	integumentary mucin C.1-like
A0A423SH46	hyaluronidase-like
A0A3R7M767	histone H2B
A0A3R7LRX9	heme-binding protein 2-like
A0A423SKM3	plasma kallikrein-like
A0A3R7QEW9	acidic proline-rich protein PRP25-like
A0A3R7QIR4	la-related protein 6-like
A0A423SAL1	ephexin-1-like
A0A3R7MPQ8	D-3-phosphoglycerate dehydrogenase-like
A0A423SXL2	equilibrative nucleoside transporter 1-like
A0A3R7M2D5	putative aminopeptidase W07G4.4
A0A3R7P467	nose resistant to fluoxetine protein 6-like
A0A3R7LXC0	phenoloxidase-activating factor 3-like
A0A423T617	WD repeat-containing protein 5B-like
A0A3R7M0L9	triosephosphate isomerase A-like
A0A3R7ML65	adenylate cyclase type 2-like
A0A423SPX6	cholinesterase 2-like
A0A3R7PF79	E3 ubiquitin-protein ligase RBBP6-like
A0A423SVY1	regulator of G-protein signaling 2-like
A0A3R7MLD3	mannose-1-phosphate guanyltransferase beta-like
A0A3R7NRE1	protein OS-9-like
A0A3R7MGL6	glucoside xylosyltransferase 1-like
A0A3R7LX68	adenosine deaminase 2-like
A0A423SHF1	pancreatic lipase-related protein 2-like
A0A3R7PVD9	myosin-9-like
A0A3R7P9S9	serine protease inhibitor dipetalogastin-like
A0A3R7PDG8	methanethiol oxidase-like
A0A3R7M004	UPF0389 protein CG9231-like
A0A3R7P5S7	kinectin-like
A0A423SVH9	plectin-like
A0A3R7QAP7	bile salt-activated lipase-like
A0A423S9X4	myosin-11-like
A0A3R7N1Q9	venom protease-like
A0A3R7SXU2	beta-glucuronidase-like
A0A3R7PW77	balbiani ring protein 3-like
A0A3R7M956	apolipophorins-like
A0A3R7NPL9	hemocyanin C chain-like
A0A3R7QIY5	G-protein coupled receptor moody-like
A0A3R7P6V3	crustacyanin-A1 subunit-like
A0A3R7PA79	ryncolin-1-like
A0A3R7MDU6	UDP-glucuronosyltransferase 2B19-like
A0A3R7NTT6	carbohydrate sulfotransferase 5-like
A0A423TAJ6	microtubule-associated protein futsch-like
A0A3R7LU53	crustacyanin-A2 subunit-like
A0A3R7MML1	gastrula zinc finger protein XlCGF57.1-like
A0A3R7M6M1	phenoloxidase-activating factor 2-like
A0A3R7M4H4	failed axon connections homolog
A0A3R7M1R6	peritrophin-1-like
A0A3R7SYD8	glucoside xylosyltransferase 2-like
A0A159YJS1	flotillin-2-like
A0A3R7MNG1	nucleoside diphosphate-linked moiety X motif 8-like
A0A3R7QZY9	glutamate receptor ionotropic, delta-1-like
A0A423SQ32	putative inactive carboxylesterase 4
A0A3R7M3S2	trypsin-like
A0A3R7M707	four-domain proteases inhibitor-like
A0A3R7NX10	argininosuccinate synthase-like
A0A423SNU8	filaggrin-like
A0A3R7Q0D7	perlucin-like
A0A423TPE0	rho GTPase-activating protein 28-like
A0A3R7NQX1	serine protease inhibitor 88Ea-like
A0A3R7Q1Z5	FERM domain-containing protein 6-like
A0A3R7Q1R0	phospholipase D alpha 1-like
A0A3R7PQL4	ETS homologous factor-like
A0A3R7PK45	tubulin alpha-1 chain
A0A3R7M7W8	anti-lipopolysaccharide factor-like
A0A3R7QEY5	trichohyalin-like
A0A3R7M6S0	juvenile hormone epoxide hydrolase 1-like
