# Supplementary material for: Transcriptome Analysis Reveals That SREBP Modulates a Large Repertoire of Genes Involved in Key Cellular Functions in Penaeus vannamei, although the Majority of the Dysregulated Genes Are Unannotated
Source: Genes (Basel). 2022 Nov 7;13(11):2057. doi: 10.3390/genes13112057 (PMC9690432; doi:10.3390/genes13112057)
Supplement: Supplementary file 1 [file genes-13-02057-s001.zip › Supplementary data/Table S2. The description of selected DEGs.xlsx]

## Sheet: Sheet1
Table S2. The description of selected DEGs
Gene_id	Gene name	Gene description	FC(siPvSREBP/siNon)	Log2FC(siPvSREBP/siNon)	P_value	Padjust	Significant	Regulate	siNon1	siNon2	siNon3	siPvSREBP1	siPvSREBP2	siPvSREBP3	siNon	siPvSREBP	GO_id	GO_term	KO_id	KO_name	Pathway_id	Pathway_definition	COG_id	COG_Functional Categories	NR_hit-name	NR_description	Swiss-Prot_hit-name	Swiss-Prot_description	Pfam_id	Domain	Domain description
gene1910	LOC113820612	chlorophyllase-2, chloroplastic-like	0.003	-8.60455	0.00418012	0.299878	yes	down	0	7.58	156.78	0.12	0	0.31	54.7867	0.143333	------	------	K08099	E3.1.1.14	map00860	Porphyrin and chlorophyll metabolism	ENOG4111H5Z;ENOG410XWBW	S:Function unknown;I:Lipid transport and metabolism	XP_023340177.1	chlorophyllase-1-like [Eurytemora affinis]	sp|Q9LE89|CLH0_CHEAL;	Chlorophyllase type 0 OS=Chenopodium album OX=3559 GN=CACLH PE=1 SV=1;	PF12740.4;PF07224.8	Chlorophyllase2;Chlorophyllase	Chlorophyllase enzyme;Chlorophyllase
gene8591	LOC113809039	GIGYF family protein CG11148-like	0.003	-8.34796	3.22768e-07	0.000798624	yes	down	5.92	9.93	0.67	0	0	0	5.50667	0	------	------	K18730	GIGYF	------	------	ENOG410Y2A2;ENOG4111WFQ;ENOG4111ZUW;ENOG410XRPC;ENOG41120EC;ENOG4111AQ6	S:Function unknown;	XP_023726117.1	GRB10-interacting GYF protein 2 [Cryptotermes secundus]	sp|Q7KQM6|GGYF1_DROME;	GIGYF family protein CG11148 OS=Drosophila melanogaster OX=7227 GN=CG11148 PE=1 SV=2;	------	------	------
gene16733	LOC113818088	methionine aminopeptidase 2-like	0.004	-8.09527	0.0383379	0.743955	yes	down	8.53	8.12	0	0	0	0	5.55	0	GO:0019538;GO:0030097;GO:0044763;GO:0008235;GO:000417	BP:protein metabolic process;BP:hemopoiesis;BP:single-organism cellular process;MF:metalloexopeptidase activity;MF:aminopeptidase activity;	K01265	map	------	------	COG0024	K:Transcription	XP_018024251.1	PREDICTED: methionine aminopeptidase 2-like [Hyalella azteca]	sp|O08663|MAP2_MOUSE;	Methionine aminopeptidase 2 OS=Mus musculus OX=10090 GN=Metap2 PE=1 SV=1;	PF07423.8	DUF1510	Protein of unknown function
gene7330	LOC113807644	uncharacterized LOC113807644	0.004	-8.09427	0.038362	0.743955	yes	down	2.01	18.28	0	0	0	0	6.76333	0	------	------	------	------	------	------	ENOG4111MP7	S:Function unknown	AEB54791.1	single VWC domain protein 1 [Litopenaeus vannamei]	------	------	PF15430.3	SVWC	Single domain von Willebrand factor type C
gene12956		-	0.004	-7.99773	0.0138324	0.521349	yes	down	0	4.4	63.86	0.35	0	0	22.7533	0.116667	------	------	------	------	------	------	ENOG410ZWW6	S:Function unknown	EFX68242.1	hypothetical protein DAPPUDRAFT_93618 [Daphnia pulex]	sp|Q9Y5Z4|HEBP2_HUMAN;	Heme-binding protein 2 OS=Homo sapiens OX=9606 GN=HEBP2 PE=1 SV=1;	------	------	------
gene9814	LOC113810377	heme-binding protein 2-like	0.004	-7.97674	9.28958e-06	0.00811472	yes	down	1.61	40.33	19.68	0	0	0	20.54	0	------	------	------	------	------	------	ENOG410ZWW6	S:Function unknown	XP_013406655.1	heme-binding protein 2 [Lingula anatina]	sp|Q9Y5Z4|HEBP2_HUMAN;	Heme-binding protein 2 OS=Homo sapiens OX=9606 GN=HEBP2 PE=1 SV=1;	PF04832.9	SOUL	SOUL heme-binding protein
gene23734	LOC113825834	shematrin-like protein 2	0.005	-7.56067	0.000186329	0.0597951	yes	down	0.63	16.89	0.57	0	0	0	6.03	0	------	------	------	------	------	------	------	------	XP_018015140.1	PREDICTED: WW domain-containing protein C660.06-like [Hyalella azteca]	------	------	------	------	------
gene12960	LOC113813874	heme-binding protein 2-like, transcript variant X1	0.006	-7.39094	0.000410572	0.0938	yes	down	0.08	6.54	0.68	0	0	0	2.43333	0	------	------	------	------	------	------	ENOG410ZWW6	S:Function unknown	XP_018027610.1	PREDICTED: heme-binding protein 2-like isoform X1 [Hyalella azteca]	sp|Q9WU63|HEBP2_MOUSE;	Heme-binding protein 2 OS=Mus musculus OX=10090 GN=Hebp2 PE=1 SV=1;	PF04832.9	SOUL	SOUL heme-binding protein
gene29048	LOC113801005	triosephosphate isomerase-like	0.008	-6.91347	0.0402382	0.753089	yes	down	0	4.12	0	0	0	0	1.37333	0	GO:0019563;GO:0046166;GO:0006096;GO:0006094;GO:0005829;GO:000480	BP:glycerol catabolic process;BP:glyceraldehyde-3-phosphate biosynthetic process;BP:glycolytic process;BP:gluconeogenesis;CC:cytosol;MF:triose-phosphate isomerase activity;	K01803	TPI, tpiA	map00562;map00051;map00010	Inositol phosphate metabolism;Fructose and mannose metabolism;Glycolysis / Gluconeogenesis	COG0149	G:Carbohydrate transport and metabolism	ADG86240.1	triosephosphate isomerase [Penaeus monodon]	sp|Q1MTI4|TPISA_DANRE;	Triosephosphate isomerase A OS=Danio rerio OX=7955 GN=tpi1a PE=2 SV=1;	PF00121.15	TIM	Triosephosphate isomerase
gene8494	LOC113808907	uncharacterized LOC113808907	0.008	-6.89752	0.00344981	0.273956	yes	down	0.75	0	0.23	0	0	0	0.326667	0	------	------	------	------	------	------	ENOG410YP2D	S:Function unknown	XP_022292572.1	uncharacterized protein LOC111103527 [Crassostrea virginica]	sp|O93209|POL_FFV;	Pro-Pol polyprotein OS=Feline foamy virus OX=53182 GN=pol PE=3 SV=1;	PF05380.10;PF00078.24;PF05585.9;PF00665.23	Peptidase_A17;RVT_1;DUF1758;rve	Pao retrotransposon peptidase;Reverse transcriptase;Putative peptidase;Integrase core domain
gene8100	LOC113808489	oplophorus-luciferin 2-monooxygenase non-catalytic subunit-like	0.009	-6.83732	0.0436501	0.779217	yes	down	0	0	4.14	0	0	0	1.38	0	------	------	K19613	SHOC2, SUR8	map04014	Ras signaling pathway	ENOG41123YD;COG4886	S:Function unknown;	AVP74312.1	leucine rich repeat only protein 2 [Litopenaeus vannamei]	sp|Q9GV46|LUCB_OPLGR;	Oplophorus-luciferin 2-monooxygenase non-catalytic subunit OS=Oplophorus gracilirostris OX=727944 PE=1 SV=1;	PF13855.3;PF12799.4;PF13306.3	LRR_8;LRR_4;LRR_5	Leucine rich repeat;Leucine Rich repeats;Leucine rich repeats
gene29066		-	0.009	-6.73154	0.0010113	0.158083	yes	down	0.28	2.89	0.1	0	0	0	1.09	0	GO:0019563;GO:0046166;GO:0006096;GO:0006094;GO:0005829;GO:000480	BP:glycerol catabolic process;BP:glyceraldehyde-3-phosphate biosynthetic process;BP:glycolytic process;BP:gluconeogenesis;CC:cytosol;MF:triose-phosphate isomerase activity;	K01803	TPI, tpiA	map00562;map00051;map00010	Inositol phosphate metabolism;Fructose and mannose metabolism;Glycolysis / Gluconeogenesis	COG0149	G:Carbohydrate transport and metabolism	ADG86240.1	triosephosphate isomerase [Penaeus monodon]	sp|O77458|TPIS_DROYA;	Triosephosphate isomerase OS=Drosophila yakuba OX=7245 GN=Tpi PE=2 SV=1;	------	------	------
gene3779		-	0.011	-6.52726	0.00201973	0.219963	yes	down	0.05	1.86	0.09	0	0	0	0.666667	0	------	------	K13963	SERPINB	map05146	Amoebiasis	COG4826	O:Posttranslational modification, protein turnover, chaperones	AOV94287.1	serpin8 [Litopenaeus vannamei]	sp|P29508|SPB3_HUMAN;	Serpin B3 OS=Homo sapiens OX=9606 GN=SERPINB3 PE=1 SV=2;	------	------	------
gene4796	LOC113804811	ETS homologous factor-like	0.011	-6.46982	0.00076988	0.137566	yes	down	0.05	0.61	0.1	0	0	0	0.253333	0	------	------	K17102	EHF	------	------	ENOG4111K4J	K:Transcription	XP_018012696.1	PREDICTED: ETS-related transcription factor Elf-4-like [Hyalella azteca]	sp|O70273|EHF_MOUSE;	ETS homologous factor OS=Mus musculus OX=10090 GN=Ehf PE=2 SV=1;	PF00178.19	Ets	Ets-domain
gene19289	LOC113820920	structural maintenance of chromosomes protein 2-like	0.011	-6.4439	0.0171008	0.588662	yes	down	0.03	0.6	0	0	0	0	0.21	0	GO:0022402;GO:0051276;GO:0044446;GO:0005694;GO:000563	BP:cell cycle process;BP:chromosome organization;CC:intracellular organelle part;CC:chromosome;CC:nucleus;	K06674	SMC2	------	------	COG1196	D:Cell cycle control, cell division, chromosome partitioning	XP_019372591.1	PREDICTED: structural maintenance of chromosomes protein 2 [Gavialis gangeticus]	sp|Q8CG48|SMC2_MOUSE;	Structural maintenance of chromosomes protein 2 OS=Mus musculus OX=10090 GN=Smc2 PE=1 SV=2;	PF02463.16;PF06470.10;PF13476.3;PF13304.3	SMC_N;SMC_hinge;AAA_23;AAA_21	RecF/RecN/SMC N terminal domain;SMC proteins Flexible Hinge Domain;AAA domain;AAA domain, putative AbiEii toxin, Type IV TA system
gene29052	LOC113801022	triosephosphate isomerase B-like	0.012	-6.42934	0.0125889	0.495876	yes	down	0.38	3.04	0	0	0	0	1.14	0	GO:0019563;GO:0046166;GO:0006096;GO:0006094;GO:0005829;GO:000480	BP:glycerol catabolic process;BP:glyceraldehyde-3-phosphate biosynthetic process;BP:glycolytic process;BP:gluconeogenesis;CC:cytosol;MF:triose-phosphate isomerase activity;	K01803	TPI, tpiA	map00562;map00051;map00010	Inositol phosphate metabolism;Fructose and mannose metabolism;Glycolysis / Gluconeogenesis	COG0149	G:Carbohydrate transport and metabolism	ADG86240.1	triosephosphate isomerase [Penaeus monodon]	sp|Q90XG0|TPISB_DANRE;	Triosephosphate isomerase B OS=Danio rerio OX=7955 GN=tpi1b PE=2 SV=1;	PF00121.15	TIM	Triosephosphate isomerase
gene30239	LOC113802326	uncharacterized LOC113802326	0.012	-6.40094	0.000595216	0.115959	yes	down	788.3	197.72	73.98	1.75	0	8.86	353.333	3.53667	------	------	------	------	------	------	ENOG410XXPX;ENOG410XZB8;ENOG410Y1P9	S:Function unknown;	KFM81627.1	hypothetical protein X975_03524, partial [Stegodyphus mimosarum]	------	------	------	------	------
gene20428	LOC113822203	50 kDa gamma-zein-like	0.012	-6.39397	0.0117665	0.493596	yes	down	0	2.82	0.5	0	0	0	1.10667	0	------	------	------	------	------	------	------	------	------	------	------	------	------	------	------
gene6109		-	0.014	-6.18627	0.015473	0.559337	yes	down	0.21	1.06	0	0	0	0	0.423333	0	------	------	K13963	SERPINB	map05146	Amoebiasis	COG4826	O:Posttranslational modification, protein turnover, chaperones	AOV94287.1	serpin8 [Litopenaeus vannamei]	sp|Q5MGH0|SPI3_LONON;	Serine protease inhibitor 3/4;	------	------	------
gene7226	LOC113807534	uncharacterized LOC113807534	0.014	-6.11833	0.0125353	0.495876	yes	down	7.72	5.06	0	0	0	0	4.26	0	------	------	------	------	------	------	------	------	------	------	------	------	------	------	------
gene15752	LOC113817001	uncharacterized LOC113817001	0.014	-6.11307	0.00202051	0.219963	yes	down	0.11	0.37	1.42	0	0	0	0.633333	0	------	------	------	------	------	------	ENOG410ZDBF	S:Function unknown	XP_018025733.1	PREDICTED: uncharacterized protein LOC108681231 [Hyalella azteca]	------	------	PF15993.2	Fuseless	Fuseless
gene15545	LOC113816771	uncharacterized LOC113816771, transcript variant X2	0.017	-5.89135	6.99302e-05	0.0314686	yes	down	0.28	29.85	1.58	0.18	0.32	0.1	10.57	0.2	------	------	------	------	------	------	------	------	------	------	------	------	------	------	------
gene27912		-	0.017	-5.86703	0.0229573	0.64446	yes	down	0.8	0	2.59	0	0	0	1.13	0	------	------	------	------	------	------	COG0477	S:Function unknown	XP_018011834.1	PREDICTED: uncharacterized MFS-type transporter YhjX-like [Hyalella azteca]	------	------	------	------	------
gene13686	LOC113814709	hydroxyacid-oxoacid transhydrogenase, mitochondrial-like	0.018	-5.77961	0.0102514	0.471188	yes	down	0	4.25	0.22	0	0	0.07	1.49	0.0233333	------	------	K11173	ADHFE1	------	------	COG1454	C:Energy production and conversion	XP_015609172.1	PREDICTED: hydroxyacid-oxoacid transhydrogenase, mitochondrial [Cephus cinctus]	sp|A6QP15|HOT_BOVIN;	Hydroxyacid-oxoacid transhydrogenase, mitochondrial OS=Bos taurus OX=9913 GN=ADHFE1 PE=2 SV=1;	PF00465.16;PF13685.3	Fe-ADH;Fe-ADH_2	Iron-containing alcohol dehydrogenase;Iron-containing alcohol dehydrogenase
gene7151	LOC113807434	histone H2B	0.02	-5.62674	0.0326999	0.711429	yes	down	5.55	1.29	0	0	0	0	2.28	0	GO:0005634;GO:0005811;GO:0035267;GO:0000786;GO:0003677;GO:004698	CC:nucleus;CC:lipid particle;CC:NuA4 histone acetyltransferase complex;CC:nucleosome;MF:DNA binding;MF:protein heterodimerization activity;	K11252	H2B	map05203;map05322;map05034	Viral carcinogenesis;Systemic lupus erythematosus;Alcoholism	ENOG4111NV5	S:Function unknown	XP_015610268.1	PREDICTED: histone H2B [Cephus cinctus]	sp|Q76FD7|H2B_DROSE;	Histone H2B OS=Drosophila sechellia OX=7238 GN=His2B PE=3 SV=3;	PF00125.21;PF00808.20;PF03847.10	Histone;CBFD_NFYB_HMF;TFIID_20kDa	Core histone H2A/H2B/H3/H4;Histone-like transcription factor;Transcription initiation factor TFIID subunit A
gene12729	LOC113813637	calcium-activated chloride channel regulator 4A-like	0.021	-5.59118	9.62313e-05	0.0376062	yes	down	27.61	0.37	10.39	0.07	0.57	0	12.79	0.213333	------	------	K05030	CLCA3_4	map04972;map04924	Pancreatic secretion;Renin secretion	ENOG410XPSZ	U:Intracellular trafficking, secretion, and vesicular transport	ATU31747.1	Calcium-activated chloride channel regulator 2, partial [Procambarus clarkii]	sp|Q6Q473|CLA4A_MOUSE;	Calcium-activated chloride channel regulator 4A OS=Mus musculus OX=10090 GN=Clca4a PE=1 SV=2;	PF08434.8;PF00092.25;PF13519.3	CLCA;VWA;VWA_2	Calcium-activated chloride channel;von Willebrand factor type A domain;von Willebrand factor type A domain
gene12472	LOC113813346	zwei Ig domain protein zig-8-like, transcript variant X1	0.021	-5.56934	0.049115	0.798858	yes	down	0	0.65	0.05	0	0	0	0.233333	0	------	------	------	------	------	------	ENOG410XUJV;ENOG410YZJQ;ENOG410XPX0	S:Function unknown;	XP_022821750.1	zwei Ig domain protein zig-8-like isoform X6 [Spodoptera litura]	sp|G5ED00|ZIG8_CAEEL;	Zwei Ig domain protein zig-8 OS=Caenorhabditis elegans OX=6239 GN=zig-8 PE=2 SV=1;	PF13927.3;PF07679.13;PF07686.14;PF00047.22;PF13895.3	Ig_3;I-set;V-set;ig;Ig_2	Immunoglobulin domain;Immunoglobulin I-set domain;Immunoglobulin V-set domain;Immunoglobulin domain;Immunoglobulin domain
gene19584	LOC113821265	plasma kallikrein-like	0.022	-5.53412	0.0368819	0.736163	yes	down	0.82	0.21	0	0	0	0	0.343333	0	------	------	K20111	OVCH2	------	------	COG5640	O:Posttranslational modification, protein turnover, chaperones	XP_018018026.1	PREDICTED: trypsin-1-like [Hyalella azteca]	sp|P03952|KLKB1_HUMAN;	Plasma kallikrein OS=Homo sapiens OX=9606 GN=KLKB1 PE=1 SV=1;	PF00089.23;PF00431.17	Trypsin;CUB	Trypsin;CUB domain
gene20595	LOC113822387	uncharacterized LOC113822387	0.022	-5.47478	0.0457885	0.792335	yes	down	1.86	9.32	0	0	0	0	3.72667	0	------	------	------	------	------	------	------	------	------	------	------	------	------	------	------
gene21370	LOC113823233	UPF0389 protein CG9231-like	0.023	-5.42027	0.000261386	0.0722027	yes	down	0.49	5.57	0.19	0.12	0	0.03	2.08333	0.05	------	------	------	------	------	------	ENOG411278E	S:Function unknown	XP_023313230.1	UPF0389 protein CG9231 isoform X1 [Anoplophora glabripennis]	sp|Q29DG0|U389_DROPS;	UPF0389 protein GA21628 OS=Drosophila pseudoobscura pseudoobscura OX=46245 GN=GA21628 PE=3 SV=2;	PF06388.8	DUF1075	Protein of unknown function
gene10284	LOC113810914	glycine-rich cell wall structural protein-like	0.024	-5.36632	0.025992	0.667534	yes	down	0	17.07	0.35	0	0.26	0	5.80667	0.0866667	------	------	------	------	------	------	------	------	XP_018015140.1	PREDICTED: WW domain-containing protein C660.06-like [Hyalella azteca]	------	------	------	------	------
gene25442	LOC113827732	trypsin-like	0.027	-5.23464	0.00115783	0.171938	yes	down	0.92	0.53	0.14	0	0	0.04	0.53	0.0133333	------	------	K20671	PSH	map04624	Toll and Imd signaling pathway	COG5640	O:Posttranslational modification, protein turnover, chaperones	CCW43203.1	serine proteinase [Scylla paramamosain]	sp|Q27081|CFB_TACTR;	Clotting factor B OS=Tachypleus tridentatus OX=6853 PE=1 SV=1;	PF00089.23;PF13365.3	Trypsin;Trypsin_2	Trypsin;Trypsin-like peptidase domain
gene26301	LOC113828682	chymotrypsin-C-like	0.028	-5.17523	0.0247699	0.651031	yes	down	1.73	0.17	0	0	0	0.05	0.633333	0.0166667	------	------	------	------	------	------	COG5640	O:Posttranslational modification, protein turnover, chaperones	ABC33917.1	trypsin-like serine proteinase [Fenneropenaeus chinensis]	sp|P21902|PCE_TACTR;	Proclotting enzyme OS=Tachypleus tridentatus OX=6853 PE=1 SV=1;	PF00089.23	Trypsin	Trypsin
gene26110	LOC113828467	glutamate receptor ionotropic, delta-2-like	0.029	-5.10032	0.019999	1	yes	down	0.09	0.09	0.62	0	0	0	0.266667	0	------	------	K05313	GRIN	------	------	ENOG4110QDS;ENOG410XQQV;ENOG410Y9VH;ENOG41117PJ	S:Function unknown;	AGJ51191.1	olfactory ionotropic receptor IR4 [Panulirus argus]	sp|Q9VDH6|IR93A_DROME;	Ionotropic receptor 93a OS=Drosophila melanogaster OX=7227 GN=Ir93a PE=1 SV=3;	PF00060.23	Lig_chan	Ligand-gated ion channel
gene7331	LOC113807645	uncharacterized LOC113807645	0.03	-5.07418	0.0203475	0.620451	yes	down	1.84	3.59	0	0	0.16	0	1.81	0.0533333	------	------	------	------	------	------	ENOG4111MP7	S:Function unknown	AEB54791.1	single VWC domain protein 1 [Litopenaeus vannamei]	------	------	PF15430.3	SVWC	Single domain von Willebrand factor type C
gene16648	LOC113817991	uncharacterized LOC113817991	0.032	-4.97931	0.000482224	0.104603	yes	down	0.49	1.86	0.42	0.04	0.05	0	0.923333	0.03	------	------	------	------	------	------	------	------	------	------	------	------	------	------	------
gene23785	LOC113825886	uncharacterized LOC113825886	0.033	-4.90659	0.0435849	0.779217	yes	down	0	1.22	0.08	0	0.04	0	0.433333	0.0133333	------	------	------	------	------	------	------	------	ELR54187.1	hypothetical protein M91_18163 [Bos mutus]	------	------	------	------	------
gene15287	LOC113816488	uncharacterized LOC113816488	0.033	-4.90241	0.00245324	0.23353	yes	down	1.99	9.75	0.03	0.11	0.19	0	3.92333	0.1	------	------	------	------	------	------	------	------	------	------	------	------	------	------	------
gene3614	LOC113803527	zinc finger FYVE domain-containing protein 21-like	0.035	-4.81829	0.0303104	1	yes	down	0.47	0.13	1.21	0	0	0	0.603333	0	------	------	------	------	------	------	ENOG4111JNQ	S:Function unknown	XP_018026157.1	PREDICTED: zinc finger FYVE domain-containing protein 21-like [Hyalella azteca]	sp|D3ZVP7|ZFY21_RAT;	Zinc finger FYVE domain-containing protein 21 OS=Rattus norvegicus OX=10116 GN=Zfyve21 PE=3 SV=1;	PF01363.18	FYVE	FYVE zinc finger
gene12958	LOC113813867	heme-binding protein 2-like	0.036	-4.80583	0.000301076	0.0757794	yes	down	1.06	9.41	15.02	0.63	0	0.16	8.49667	0.263333	------	------	------	------	------	------	ENOG410ZWW6	S:Function unknown	XP_013406655.1	heme-binding protein 2 [Lingula anatina]	sp|Q9Y5Z4|HEBP2_HUMAN;	Heme-binding protein 2 OS=Homo sapiens OX=9606 GN=HEBP2 PE=1 SV=1;	PF04832.9	SOUL	SOUL heme-binding protein
gene19076	LOC113820682	uncharacterized LOC113820682, transcript variant X1	0.036	-4.78962	0.0440404	0.77943	yes	down	0.07	0.61	0	0	0	0.02	0.226667	0.00666667	------	------	K09542	CRYAB	map04213;map04141	Longevity regulating pathway - multiple species;Protein processing in endoplasmic reticulum	ENOG410YERS	O:Posttranslational modification, protein turnover, chaperones	AET34915.1	heat shock protein 21 [Macrobrachium rosenbergii]	sp|P02517|HSP26_DROME;	Heat shock protein 26 OS=Drosophila melanogaster OX=7227 GN=Hsp26 PE=1 SV=2;	PF00011.18	HSP20	Hsp20/alpha crystallin family
gene4797	LOC113804812	uncharacterized LOC113804812	0.037	-4.7643	0.0312352	1	yes	down	0.02	0.08	0.14	0	0	0	0.08	0	------	------	K17102;K17101	EHF;ELF5	map04917	Prolactin signaling pathway	ENOG4111K4J	K:Transcription	XP_018012607.1	PREDICTED: flocculation protein FLO11-like, partial [Hyalella azteca]	sp|Q9NZC4|EHF_HUMAN;	ETS homologous factor OS=Homo sapiens OX=9606 GN=EHF PE=2 SV=1;	PF00178.19	Ets	Ets-domain
gene9062	LOC113809492	NPC intracellular cholesterol transporter 2-like	0.039	-4.69352	0.00187018	0.21697	yes	down	7.28	36.58	4.61	0	2.2	0	16.1567	0.733333	------	------	K13443	NPC2	map04979;map04142	Cholesterol metabolism;Lysosome	ENOG4111Q8S	S:Function unknown	AEX59149.1	ecdysteroid regulated-like protein [Litopenaeus vannamei]	sp|P61916|NPC2_HUMAN;	NPC intracellular cholesterol transporter 2 OS=Homo sapiens OX=9606 GN=NPC2 PE=1 SV=1;	PF02221.12	E1_DerP2_DerF2	ML domain
gene9812	LOC113810375	heme-binding protein 2-like	0.04	-4.66112	0.035343	1	yes	down	0.31	1.66	1.48	0	0	0	1.15	0	------	------	------	------	------	------	ENOG410ZWW6	S:Function unknown	XP_005099334.1	PREDICTED: heme-binding protein 2-like [Aplysia californica]	sp|Q9Y5Z4|HEBP2_HUMAN;	Heme-binding protein 2 OS=Homo sapiens OX=9606 GN=HEBP2 PE=1 SV=1;	PF04832.9	SOUL	SOUL heme-binding protein
gene9557	LOC113810108	anti-lipopolysaccharide factor-like	0.04	-4.65343	6.30062e-05	0.0308377	yes	down	136.84	1276.3	29.87	36	20.72	4.88	481.003	20.5333	------	------	------	------	------	------	------	------	AVP74302.1	anti-lipopolysaccharide factor 2 [Litopenaeus vannamei]	sp|C0KJQ4|ALPS_PORTR;	Anti-lipopolysaccharide factor OS=Portunus trituberculatus OX=210409 GN=ALF PE=2 SV=2;	PF11630.5	DUF3254	Protein of unknown function
gene22044	LOC113823972	zinc finger CCCH domain-containing protein 32-like	0.04	-4.62702	0.0224501	1	yes	down	3.58	8.32	4.3	0	0	0	5.4	0	------	------	------	------	------	------	ENOG4111NDE;ENOG4111TYB;ENOG41101ZI;ENOG410ZUKN	S:Function unknown;	XP_017764938.1	PREDICTED: zinc finger CCCH domain-containing protein 11A-like [Eufriesea mexicana]	sp|Q5ZJJ1|ZC11A_CHICK;	Zinc finger CCCH domain-containing protein 11A OS=Gallus gallus OX=9031 GN=ZC3H11A PE=2 SV=1;	PF15663.2	zf-CCCH_3	Zinc-finger containing family
gene21369	LOC113823225	UPF0389 protein CG9231-like	0.041	-4.62036	0.0193521	0.611017	yes	down	0	10.96	0.54	0.38	0.13	0	3.83333	0.17	------	------	------	------	------	------	ENOG411278E	S:Function unknown	XP_018561311.1	UPF0389 protein CG9231 isoform X2 [Anoplophora glabripennis]	sp|Q29DG0|U389_DROPS;	UPF0389 protein GA21628 OS=Drosophila pseudoobscura pseudoobscura OX=46245 GN=GA21628 PE=3 SV=2;	PF06388.8	DUF1075	Protein of unknown function
gene30198		-	0.042	-4.56168	0.00057123	0.115959	yes	down	1.51	37.95	4.61	0.11	2.03	0.09	14.69	0.743333	------	------	K03283	HSPA1s	map04141;map04144;map05162;map05145;map03040;map04010;map05134;map04612;map04213;map04915	Protein processing in endoplasmic reticulum;Endocytosis;Measles;Toxoplasmosis;Spliceosome;MAPK signaling pathway;Legionellosis;Antigen processing and presentation;Longevity regulating pathway - multiple species;Estrogen signaling pathway	COG0443	O:Posttranslational modification, protein turnover, chaperones	AKB96227.1	heat shock protein [Cherax destructor]	sp|P14659|HSP72_RAT;	Heat shock-related 70 kDa protein 2 OS=Rattus norvegicus OX=10116 GN=Hspa2 PE=1 SV=2;	------	------	------
gene8823	LOC113809287	glutamate receptor ionotropic, delta-1-like	0.043	-4.52857	2.35025e-05	0.0174506	yes	down	12.14	1.71	2.07	0.23	0.45	0	5.30667	0.226667	------	------	K05208	GRIN1	map04015;map04014;map04080;map05010;map05016;map05014;map05034;map04724;map05030;map05031;map04720;map04024;map04020;map04713;map05033	Rap1 signaling pathway;Ras signaling pathway;Neuroactive ligand-receptor interaction;Alzheimer disease;Huntington disease;Amyotrophic lateral sclerosis (ALS);Alcoholism;Glutamatergic synapse;Cocaine addiction;Amphetamine addiction;Long-term potentiation;cAMP signaling pathway;Calcium signaling pathway;Circadian entrainment;Nicotine addiction	ENOG410XQQV;ENOG410Y9VH;ENOG410XPSH;ENOG4110QDS;ENOG41120B7	S:Function unknown;P:Inorganic ion transport and metabolism;U:Intracellular trafficking, secretion, and vesicular transport;S:Function unknown;S:Function unknown	XP_018019504.1	PREDICTED: glutamate receptor U1-like [Hyalella azteca]	sp|P19492|GRIA3_RAT;	Glutamate receptor 3 OS=Rattus norvegicus OX=10116 GN=Gria3 PE=1 SV=1;	PF00060.23	Lig_chan	Ligand-gated ion channel
gene22932	LOC113824943	techylectin-5A-like, transcript variant X1	0.046	-4.45514	0.0264186	0.668008	yes	down	0.2	3.16	0	0.1	0	0.05	1.12	0.05	------	------	K10104	FCN	------	------	ENOG410ZYS4	S:Function unknown	AKR15662.1	fibrinogen-like protein [Fenneropenaeus merguiensis]	sp|Q9U8W8|TL5A_TACTR;	Techylectin-5A OS=Tachypleus tridentatus OX=6853 PE=1 SV=1;	PF00147.15;PF01410.15	Fibrinogen_C;COLFI	Fibrinogen beta and gamma chains, C-terminal globular domain;Fibrillar collagen C-terminal domain
gene30199		-	0.046	-4.42935	0.00118992	0.173238	yes	down	3.18	73.31	10.76	0.2	4.52	0.09	29.0833	1.60333	------	------	K03283	HSPA1s	map04141;map04144;map05162;map05145;map03040;map04010;map05134;map04612;map04213;map04915	Protein processing in endoplasmic reticulum;Endocytosis;Measles;Toxoplasmosis;Spliceosome;MAPK signaling pathway;Legionellosis;Antigen processing and presentation;Longevity regulating pathway - multiple species;Estrogen signaling pathway	COG0443	O:Posttranslational modification, protein turnover, chaperones	AKB96227.1	heat shock protein [Cherax destructor]	sp|Q91233|HSP70_ONCTS;	Heat shock 70 kDa protein OS=Oncorhynchus tshawytscha OX=74940 GN=hsp70 PE=2 SV=1;	------	------	------
gene5390	LOC113805490	phospholipase D alpha 1-like	0.049	-4.34579	0.00076644	0.137566	yes	down	0.81	5.49	0.07	0.16	0.04	0.12	2.12333	0.106667	------	------	K01115	PLD1_2	map00565;map05212;map04014;map04072;map04071;map04928;map04144;map04666;map00564;map05200;map04024;map04912;map04724;map05231	Ether lipid metabolism;Pancreatic cancer;Ras signaling pathway;Phospholipase D signaling pathway;Sphingolipid signaling pathway;Parathyroid hormone synthesis, secretion and action;Endocytosis;Fc gamma R-mediated phagocytosis;Glycerophospholipid metabolism;Pathways in cancer;cAMP signaling pathway;GnRH signaling pathway;Glutamatergic synapse;Choline metabolism in cancer	COG1502	I:Lipid transport and metabolism	XP_018012008.1	PREDICTED: phospholipase D alpha 1-like [Hyalella azteca]	sp|Q43007|PLDA1_ORYSJ;	Phospholipase D alpha 1 OS=Oryza sativa subsp. japonica OX=39947 GN=PLD1 PE=1 SV=2;	PF00614.19;PF00168.27;PF13091.3;PF12357.5	PLDc;C2;PLDc_2;PLD_C	Phospholipase D Active site motif;C2 domain;PLD-like domain;Phospholipase D C terminal
gene5535	LOC113805641	uncharacterized LOC113805641, transcript variant X1	0.049	-4.3457	0.00127763	0.177312	yes	down	0.51	4.51	0.18	0.12	0.05	0.1	1.73333	0.09	------	------	------	------	------	------	------	------	------	------	------	------	------	------	------
gene17520	LOC113818974	uncharacterized LOC113818974	0.049	-4.33988	0.0419976	1	yes	down	0.2	0.13	0.06	0	0	0	0.13	0	------	------	------	------	------	------	ENOG4111KAN	S:Function unknown	PFX22736.1	hypothetical protein AWC38_SpisGene12758 [Stylophora pistillata]	------	------	PF00078.24;PF13873.3	RVT_1;Myb_DNA-bind_5	Reverse transcriptase;Myb/SANT-like DNA-binding domain
gene14075	LOC113815125	actin-3, muscle-specific-like	0.051	-4.29317	0.0298874	0.690245	yes	down	2.56	0.18	0	0.07	0.05	0	0.913333	0.04	------	------	K05692	ACTB_G1	map05164;map04390;map04391;map04015;map04510;map04210;map04810;map04919;map04921;map04145;map05131;map05130;map05132;map05225;map04530;map04745;map05110;map05205;map05418;map04670;map05416;map05414;map05412;map05410;map05100;map04971;map04714;map04520;map04611	Influenza A;Hippo signaling pathway;Hippo signaling pathway - fly;Rap1 signaling pathway;Focal adhesion;Apoptosis;Regulation of actin cytoskeleton;Thyroid hormone signaling pathway;Oxytocin signaling pathway;Phagosome;Shigellosis;Pathogenic Escherichia coli infection;Salmonella infection;Hepatocellular carcinoma;Tight junction;Phototransduction - fly;Vibrio cholerae infection;Proteoglycans in can…	COG5277	Z:Cytoskeleton	AUB30141.1	slow-type skeletal muscle actin 6 [Litopenaeus vannamei]	sp|P45886|ACT3_BACDO;	Actin-3, muscle-specific OS=Bactrocera dorsalis OX=27457 PE=2 SV=1;	PF00022.16	Actin	Actin
gene3429	LOC113803302	uncharacterized LOC113803302	0.052	-4.26799	0.0179345	0.598474	yes	down	11.69	2	0.19	0.65	0	0	4.62667	0.216667	------	------	------	------	------	------	------	------	XP_018019065.1	PREDICTED: uncharacterized protein LOC108675555 isoform X3 [Hyalella azteca]	------	------	------	------	------
gene30196	LOC113802274	uncharacterized LOC113802274	0.052	-4.25411	0.0119323	0.495876	yes	down	1.35	0.87	5.46	0	0.47	0	2.56	0.156667	------	------	------	------	------	------	------	------	------	------	------	------	------	------	------
gene23025	LOC113825056	uncharacterized LOC113825056	0.053	-4.24875	0.0383751	0.743955	yes	down	0.05	0.87	0.02	0	0.06	0	0.313333	0.02	------	------	------	------	------	------	------	------	------	------	------	------	PF00001.18	7tm_1	7 transmembrane receptor
gene3376	LOC113803236	uncharacterized LOC113803236, transcript variant X1	0.053	-4.23346	0.0144955	0.536803	yes	down	0.02	0.2	0.09	0.02	0	0	0.103333	0.00666667	------	------	------	------	------	------	------	------	------	------	------	------	------	------	------
gene27614	LOC113830114	mitochondrial basic amino acids transporter-like	0.056	-4.15027	0.00235133	0.23027	yes	down	0.18	0.54	0.3	0	0.06	0	0.34	0.02	------	------	K15109	SLC25A20_29, CACT, CACL, CRC1	map04714	Thermogenesis	ENOG410XS86	T:Signal transduction mechanisms	XP_018017195.1	PREDICTED: mitochondrial basic amino acids transporter-like [Hyalella azteca]	sp|Q08DK7|MCATL_BOVIN;	Mitochondrial basic amino acids transporter OS=Bos taurus OX=9913 GN=SLC25A29 PE=2 SV=1;	PF00153.24	Mito_carr	Mitochondrial carrier protein
gene9811	LOC113810374	heme-binding protein 2-like	0.058	-4.11271	0.00198467	0.219963	yes	down	1.45	22.17	19.54	0.62	2.42	0	14.3867	1.01333	------	------	------	------	------	------	ENOG410ZWW6	S:Function unknown	EFX68242.1	hypothetical protein DAPPUDRAFT_93618 [Daphnia pulex]	sp|Q9Y5Z4|HEBP2_HUMAN;	Heme-binding protein 2 OS=Homo sapiens OX=9606 GN=HEBP2 PE=1 SV=1;	PF04832.9	SOUL	SOUL heme-binding protein
gene12406	LOC113813285	uncharacterized LOC113813285	0.059	-4.0726	0.0100189	0.464938	yes	down	0.07	1.15	1.92	0.07	0.15	0	1.04667	0.0733333	------	------	------	------	------	------	ENOG410ZU1H	S:Function unknown	AVD68958.1	obstructor F [Cherax quadricarinatus]	------	------	PF01607.21;PF08475.7	CBM_14;Baculo_VP91_N	Chitin binding Peritrophin-A domain;Viral capsid protein 91 N-terminal
gene9768	LOC113810328	uncharacterized LOC113810328	0.06	-4.06769	0.00273195	0.244394	yes	down	0.42	1.5	0.07	0.03	0.1	0	0.663333	0.0433333	------	------	------	------	------	------	ENOG4111MI7	S:Function unknown	XP_023727162.1	uncharacterized protein LOC111875284 [Cryptotermes secundus]	------	------	------	------	------
gene1940	LOC113821003	uncharacterized LOC113821003	0.063	-3.99541	0.0232916	0.64446	yes	down	0.19	3.88	0.31	0.28	0	0	1.46	0.0933333	------	------	------	------	------	------	------	------	------	------	------	------	------	------	------
gene1641	LOC113817706	uncharacterized LOC113817706, transcript variant X1	0.063	-3.97852	0.0494164	1	yes	down	0.04	0.49	0.11	0	0.04	0	0.213333	0.0133333	------	------	------	------	------	------	------	------	------	------	------	------	PF07888.8	CALCOCO1	Calcium binding and coiled-coil domain
gene26191	LOC113828554	inhibin beta C chain-like	0.065	-3.94681	0.00403229	0.294973	yes	down	0.7	0.7	0.31	0.05	0.06	0	0.57	0.0366667	------	------	K04669	TGFBRX	------	------	ENOG410XT8Z	S:Function unknown	EFX87955.1	hypothetical protein DAPPUDRAFT_305466 [Daphnia pulex]	sp|Q9WUK5|INHBC_RAT;	Inhibin beta C chain OS=Rattus norvegicus OX=10116 GN=Inhbc PE=2 SV=1;	PF00019.17	TGF_beta	Transforming growth factor beta like domain
gene12962	LOC113813875	heme-binding protein 2-like	0.065	-3.94501	0.00238799	0.23027	yes	down	4.77	45.9	26.62	3.91	0.61	0	25.7633	1.50667	------	------	------	------	------	------	ENOG410ZWW6	S:Function unknown	XP_013406655.1	heme-binding protein 2 [Lingula anatina]	sp|Q9Y5Z4|HEBP2_HUMAN;	Heme-binding protein 2 OS=Homo sapiens OX=9606 GN=HEBP2 PE=1 SV=1;	PF04832.9	SOUL	SOUL heme-binding protein
gene20592	LOC113822386	uncharacterized LOC113822386	0.066	-3.92758	0.0341017	0.722412	yes	down	1.86	22.63	0.8	0	1.89	0	8.43	0.63	------	------	------	------	------	------	------	------	------	------	------	------	------	------	------
gene3576	LOC113803470	dynein regulatory complex protein 9-like	0.066	-3.91557	0.0198232	1	yes	down	2.27	2.01	1.99	0	0.06	0	2.09	0.02	------	------	------	------	------	------	ENOG410ZKIR	S:Function unknown	KFZ64466.1	IQ domain-containing protein G, partial [Podiceps cristatus]	sp|A3KQH2|DRC9_DANRE;	Dynein regulatory complex protein 9 OS=Danio rerio OX=7955 GN=iqcg PE=1 SV=2;	PF00612.24	IQ	IQ calmodulin-binding motif
gene11946	LOC113812760	uncharacterized LOC113812760	0.067	-3.89994	0.0298675	1	yes	down	0.14	0.15	0.04	0.02	0	0	0.11	0.00666667	------	------	------	------	------	------	------	------	------	------	------	------	------	------	------
gene15746	LOC113816991	urotensin-2 receptor-like	0.067	-3.89046	0.0265404	0.668008	yes	down	0.05	0.21	3.71	0.05	0.29	0	1.32333	0.113333	------	------	K04181;K04241	CCR6, CD196;UTS2R	map04080;map04060;map04062	Neuroactive ligand-receptor interaction;Cytokine-cytokine receptor interaction;Chemokine signaling pathway	ENOG410XRW9;ENOG410XSP7	S:Function unknown;U:Intracellular trafficking, secretion, and vesicular transport	XP_016119068.1	PREDICTED: urotensin-2 receptor-like [Sinocyclocheilus grahami]	sp|O54689|CCR6_MOUSE;	C-C chemokine receptor type 6 OS=Mus musculus OX=10090 GN=Ccr6 PE=1 SV=1;	PF00001.18	7tm_1	7 transmembrane receptor
gene3092	LOC113802937	uncharacterized LOC113802937	0.068	-3.87872	0.0338209	1	yes	down	0.5	1.14	1.54	0.23	0	0	1.06	0.0766667	------	------	------	------	------	------	------	------	------	------	------	------	------	------	------
gene18783	LOC113820370	uncharacterized LOC113820370, transcript variant X1	0.069	-3.86325	0.000892684	0.145674	yes	down	6.71	144	31.21	11.25	2.27	0.57	60.64	4.69667	------	------	------	------	------	------	------	------	XP_018013775.1	PREDICTED: uncharacterized protein LOC108670793 [Hyalella azteca]	------	------	------	------	------
gene22611	LOC113824574	beta-1,4-glucuronyltransferase 1-like	0.07	-3.83863	0.0295912	1	yes	down	0.24	0.14	0.36	0.05	0	0	0.246667	0.0166667	------	------	K00741	B3GNT2	map00601;map00533	Glycosphingolipid biosynthesis - lacto and neolacto series;Glycosaminoglycan biosynthesis - keratan sulfate	ENOG410XRNY	S:Function unknown	XP_018026039.1	PREDICTED: beta-1,4-glucuronyltransferase 1-like [Hyalella azteca]	sp|Q5EA01|B4GA1_BOVIN;	Beta-1,4-glucuronyltransferase 1 OS=Bos taurus OX=9913 GN=B4GAT1 PE=2 SV=2;	PF13896.3	Glyco_transf_49	Glycosyl-transferase for dystroglycan
gene4542	LOC113804544	balbiani ring protein 3-like	0.07	-3.82747	0.000953478	0.152249	yes	down	5.31	59.93	1.63	2.35	2.22	0.52	22.29	1.69667	------	------	K05448	VEGFA	map05167;map05165;map05163;map05212;map04015;map04014;map04010;map04370;map05211;map04926;map05206;map05205;map04510;map05200;map05323;map05219;map04066;map05418;map04933;map01521;map04151	Kaposi sarcoma-associated herpesvirus infection;Human papillomavirus infection;Human cytomegalovirus infection;Pancreatic cancer;Rap1 signaling pathway;Ras signaling pathway;MAPK signaling pathway;VEGF signaling pathway;Renal cell carcinoma;Relaxin signaling pathway;MicroRNAs in cancer;Proteoglycans in cancer;Focal adhesion;Pathways in cancer;Rheumatoid arthritis;Bladder cancer;HIF-1 signaling pa…	ENOG4111RWK;ENOG410ZWYU	S:Function unknown;K:Transcription	ATO74511.1	PDGF/VEGF-related factor [Eriocheir sinensis]	------	------	------	------	------
gene24374	LOC113826554	uncharacterized LOC113826554	0.071	-3.81781	0.000123018	0.0462827	yes	down	1.9	0.71	1.05	0.15	0.11	0	1.22	0.0866667	------	------	------	------	------	------	------	------	------	------	------	------	------	------	------
gene20992	LOC113822820	uncharacterized LOC113822820	0.072	-3.78709	0.00294786	0.255719	yes	down	1.56	1.17	4.98	0	0.52	0.09	2.57	0.203333	------	------	------	------	------	------	ENOG410ZV8G;ENOG410XWUN;ENOG4112C4M	S:Function unknown;	XP_009044647.1	hypothetical protein LOTGIDRAFT_202939 [Lottia gigantea]	------	------	------	------	------
gene10312	LOC113810940	low-density lipoprotein receptor-like	0.073	-3.78381	0.00600525	0.349771	yes	down	9.72	83.44	0.39	3.13	4.07	0.24	31.1833	2.48	------	------	K20053	VLDLR	------	------	ENOG410YQ6J	S:Function unknown	AHL26190.1	lipoprotein receptor 2A [Pandalopsis japonica]	sp|P35950|LDLR_CRIGR;	Low-density lipoprotein receptor OS=Cricetulus griseus OX=10029 GN=LDLR PE=3 SV=2;	PF00057.15;PF00058.14;PF14670.3;PF12662.4;PF00008.24	Ldl_recept_a;Ldl_recept_b;FXa_inhibition;cEGF;EGF	Low-density lipoprotein receptor domain class A;Low-density lipoprotein receptor repeat class B;Coagulation Factor Xa inhibitory site;Complement Clr-like EGF-like;EGF-like domain
gene15288	LOC113816489	sodium-dependent nutrient amino acid transporter 1-like	0.073	-3.77004	0.000191726	0.0597951	yes	down	13.2	258.19	66.35	9.7	15.91	2.06	112.58	9.22333	------	------	K05038	SLC6A5_9, GLYT	map04721	Synaptic vesicle cycle	COG0733	P:Inorganic ion transport and metabolism	XP_018015993.1	PREDICTED: sodium-dependent nutrient amino acid transporter 1-like [Hyalella azteca]	sp|B4L7U0|NAAT1_DROMO;	Sodium-dependent nutrient amino acid transporter 1 OS=Drosophila mojavensis OX=7230 GN=NAAT1 PE=3 SV=2;	PF00209.15	SNF	Sodiu
gene29042	LOC113801004	triosephosphate isomerase A-like	0.074	-3.75144	0.0463901	0.79457	yes	down	0.68	3.88	0.02	0.81	0.28	0	1.52667	0.363333	GO:0019563;GO:0046166;GO:0006096;GO:0006094;GO:0005829;GO:000480	BP:glycerol catabolic process;BP:glyceraldehyde-3-phosphate biosynthetic process;BP:glycolytic process;BP:gluconeogenesis;CC:cytosol;MF:triose-phosphate isomerase activity;	K01803	TPI, tpiA	map00562;map00051;map00010	Inositol phosphate metabolism;Fructose and mannose metabolism;Glycolysis / Gluconeogenesis	COG0149	G:Carbohydrate transport and metabolism	ADG86240.1	triosephosphate isomerase [Penaeus monodon]	sp|Q1MTI4|TPISA_DANRE;	Triosephosphate isomerase A OS=Danio rerio OX=7955 GN=tpi1a PE=2 SV=1;	PF00121.15	TIM	Triosephosphate isomerase
gene9810	LOC113810344	heme-binding protein 2-like	0.075	-3.7343	0.0111506	0.482758	yes	down	3.31	12.64	6.97	3.12	0	0	7.64	1.04	------	------	------	------	------	------	ENOG410ZWW6	S:Function unknown	XP_013406655.1	heme-binding protein 2 [Lingula anatina]	sp|Q9Y5Z4|HEBP2_HUMAN;	Heme-binding protein 2 OS=Homo sapiens OX=9606 GN=HEBP2 PE=1 SV=1;	PF04832.9	SOUL	SOUL heme-binding protein
gene12957	LOC113813869	heme-binding protein 2-like	0.076	-3.71797	0.00139378	0.183781	yes	down	0.93	72.2	12.08	1.27	1.9	3.11	28.4033	2.09333	------	------	------	------	------	------	ENOG410ZWW6	S:Function unknown	XP_013406655.1	heme-binding protein 2 [Lingula anatina]	sp|Q9Y5Z4|HEBP2_HUMAN;	Heme-binding protein 2 OS=Homo sapiens OX=9606 GN=HEBP2 PE=1 SV=1;	PF04832.9	SOUL	SOUL heme-binding protein
gene26267	LOC113828658	trypsin-1-like	0.077	-3.70832	0.000486033	0.104603	yes	down	57.71	92.75	5.18	5.78	6.28	0.35	51.88	4.13667	------	------	------	------	------	------	COG5640	O:Posttranslational modification, protein turnover, chaperones	ABL75452.1	trypsin, partial [Homarus americanus]	sp|P00765|TRYP_ASTAS;	Trypsin-1 OS=Astacus astacus OX=6715 PE=1 SV=1;	PF00089.23	Trypsin	Trypsin
gene23858	LOC113825956	leukocyte elastase inhibitor-like	0.077	-3.69071	0.00179975	0.212407	yes	down	9.11	130.13	1.87	4.93	4.45	2.21	47.0367	3.86333	------	------	K13963	SERPINB	map05146	Amoebiasis	COG4826	O:Posttranslational modification, protein turnover, chaperones	ALG75875.1	serine proteinase inhibitor B3 [Litopenaeus vannamei]	sp|P05619|ILEU_HORSE;	Leukocyte elastase inhibitor OS=Equus caballus OX=9796 GN=SERPINB1 PE=1 SV=3;	PF00079.17	Serpin	Serpin
gene21414	LOC113823275	phenoloxidase-activating factor 1-like	0.078	-3.67236	0.0110643	0.482758	yes	down	1.39	13.39	0.57	0.26	1.12	0	5.11667	0.46	------	------	------	------	------	------	COG5640	O:Posttranslational modification, protein turnover, chaperones	ACP19561.1	clip domain serine proteinase 2 [Penaeus monodon]	sp|Q8I6K0|PPAF3_HOLDI;	Phenoloxidase-activating factor 3 OS=Holotrichia diomphalia OX=33394 GN=PPAF3 PE=1 SV=1;	PF00089.23	Trypsin	Trypsin
gene23707	LOC113825795	1-aminocyclopropane-1-carboxylate synthase-like protein 1, transcript variant X1	0.079	-3.66703	0.000177959	0.0597951	yes	down	1.39	4.92	0.83	0.07	0.51	0.08	2.38	0.22	------	------	------	------	------	------	COG0436	E:Amino acid transport and metabolism	XP_013398600.1	1-aminocyclopropane-1-carboxylate synthase-like protein 1 isoform X2 [Lingula anatina]	sp|Q3UX83|1A1L2_MOUSE;	Probable inactive 1-aminocyclopropane-1-carboxylate synthase-like protein 2 OS=Mus musculus OX=10090 GN=Accsl PE=2 SV=1;	PF00155.18	Aminotran_1_2	Aminotransferase class I and II
gene20443	LOC113822219	peritrophin-1-like	0.079	-3.66312	0.0469449	1	yes	down	0.1	0.26	0.09	0	0.03	0	0.15	0.01	------	------	------	------	------	------	ENOG41121EJ;ENOG4111EXD	S:Function unknown;	XP_018793171.1	PREDICTED: mucin-5AC-like [Bactrocera latifrons]	------	------	PF01607.21	CBM_14	Chitin binding Peritrophin-A domain
gene13975	LOC113815027	apolipoprotein D-like	0.081	-3.63259	3.12729e-07	0.000798624	yes	down	179.97	832.08	950.32	77.75	69.63	27.18	654.123	58.1867	------	------	K03098	APOD	------	------	COG3040	M:Cell wall/membrane/envelope biogenesis	KZS17320.1	Uncharacterized protein APZ42_016906 [Daphnia magna]	sp|P05090|APOD_HUMAN;	Apolipoprotein D OS=Homo sapiens OX=9606 GN=APOD PE=1 SV=1;	PF08212.9;PF00061.20	Lipocalin_2;Lipocalin	Lipocalin-like domain;Lipocalin / cytosolic fatty-acid binding protein family
gene13773		-	0.081	-3.62236	7.77892e-05	0.0322352	yes	down	10.48	2.17	4.23	0.06	1.12	0.13	5.62667	0.436667	------	------	K05038	SLC6A5_9, GLYT	map04721	Synaptic vesicle cycle	COG0733	P:Inorganic ion transport and metabolism	XP_018024135.1	PREDICTED: sodium- and chloride-dependent glycine transporter 1-like [Hyalella azteca]	sp|Q761V0|SC6A5_MOUSE;	Sodium- and chloride-dependent glycine transporter 2 OS=Mus musculus OX=10090 GN=Slc6a5 PE=1 SV=1;	------	------	------
gene6822	LOC113807085	uncharacterized LOC113807085	0.081	-3.61785	0.0069158	0.373453	yes	down	0.22	31.24	5.04	1.25	1.1	0.4	12.1667	0.916667	------	------	------	------	------	------	------	------	------	------	------	------	------	------	------
gene18958	LOC113820545	protein O-linked-mannose beta-1,2-N-acetylglucosaminyltransferase 1-like	0.084	-3.5809	0.000423546	0.0952978	yes	down	0.52	1.3	1.37	0.21	0.03	0.02	1.06333	0.0866667	------	------	K09666	POMGNT1	map00515	Mannose type O-glycan biosynthesis	ENOG410YMAS	O:Posttranslational modification, protein turnover, chaperones	XP_018007917.1	PREDICTED: protein O-linked-mannose beta-1,2-N-acetylglucosaminyltransferase 1-like [Hyalella azteca]	sp|Q5RCB9|PMGT1_PONAB;	Protein O-linked-mannose beta-1,2-N-acetylglucosaminyltransferase 1 OS=Pongo abelii OX=9601 GN=POMGNT1 PE=2 SV=1;	PF03071.12;PF15711.2	GNT-I;ILEI	GNT-I family;Interleukin-like EMT inducer
gene1942	LOC113820935	ETS homologous factor-like	0.085	-3.55622	0.02273	0.642933	yes	down	0.98	10.06	0	0.28	0.25	0.43	3.68	0.32	------	------	K17102;K09429	EHF;K09429, ELF3	------	------	ENOG4111K4J	K:Transcription	XP_018012607.1	PREDICTED: flocculation protein FLO11-like, partial [Hyalella azteca]	sp|A2T737|EHF_PANTR;	ETS homologous factor OS=Pan troglodytes OX=9598 GN=EHF PE=3 SV=1;	PF00178.19	Ets	Ets-domain
gene10342	LOC113810970	prostaglandin G/H synthase 2-like	0.085	-3.55268	3.79637e-05	0.0256255	yes	down	4.34	20.6	1.62	0.85	0.98	0.54	8.85333	0.79	------	------	K11987	PTGS2, COX2	map05140;map05167;map05165;map04657;map05163;map04370;map00590;map05010;map04921;map04923;map04625;map04726;map04723;map05222;map05206;map05204;map05200;map04668;map04064;map04913	Leishmaniasis;Kaposi sarcoma-associated herpesvirus infection;Human papillomavirus infection;IL-17 signaling pathway;Human cytomegalovirus infection;VEGF signaling pathway;Arachidonic acid metabolism;Alzheimer disease;Oxytocin signaling pathway;Regulation of lipolysis in adipocytes;C-type lectin receptor signaling pathway;Serotonergic synapse;Retrograde endocannabinoid signaling;Small cell lung c…	ENOG410XPZ3	Q:Secondary metabolites biosynthesis, transport and catabolism	AHA44500.1	cyclooxygenase [Penaeus monodon]	sp|O62698|PGH2_BOVIN;	Prostaglandin G/H synthase 2 OS=Bos taurus OX=9913 GN=PTGS2 PE=2 SV=2;	PF03098.12	An_peroxidase	Animal haem peroxidase
gene10151	LOC113810770	uncharacterized LOC113810770	0.085	-3.5496	0.028853	0.688335	yes	down	0.54	6.04	0.06	0.35	0.26	0	2.21333	0.203333	------	------	------	------	------	------	------	------	------	------	------	------	------	------	------
gene4451	LOC113804438	type-2 ice-structuring protein-like	0.087	-3.51904	0.00827613	0.412418	yes	down	3.11	46.47	0.35	2.44	0.43	1.51	16.6433	1.46	------	------	K06560	MRC, CD206, CD280	map04145;map05152	Phagosome;Tuberculosis	ENOG410XQ89;ENOG410XRS3;ENOG410XPJ1;ENOG4112BJN;ENOG410XZ77;ENOG410ZMTB;ENOG41123NI	S:Function unknown;U:Intracellular trafficking, secretion, and vesicular transport;S:Function unknown;U:Intracellular trafficking, secretion, and vesicular transport;S:Function unknown;U:Intracellular trafficking, secretion, and vesicular transport	ANE31673.1	C-type lectin [Fenneropenaeus merguiensis]	sp|Q4TU93|MRC2_RAT;	C-type mannose receptor 2 OS=Rattus norvegicus OX=10116 GN=Mrc2 PE=1 SV=1;	PF00059.18;PF09401.7	Lectin_C;NSP10	Lectin C-type domain;RNA synthesis protein NSP10
gene26307	LOC113828680	CLIP domain-containing serine protease 2-like, transcript variant X1	0.089	-3.49696	0.0465965	0.797187	yes	down	0.51	4.47	0.22	0	0.55	0	1.73333	0.183333	------	------	------	------	------	------	COG5640	O:Posttranslational modification, protein turnover, chaperones	AAQ92356.1	serine proteinase [Litopenaeus vannamei]	sp|P21902|PCE_TACTR;	Proclotting enzyme OS=Tachypleus tridentatus OX=6853 PE=1 SV=1;	PF00089.23	Trypsin	Trypsin
gene12068	LOC113812888	perlucin-like	0.089	-3.4966	0.00608182	0.35142	yes	down	0.79	238.14	117.97	19.36	10.9	4.59	118.967	11.6167	------	------	K10060	CLEC4F, CLECSF13	------	------	ENOG410YTZ5;ENOG410XPJ1;ENOG41123NI;ENOG410ZP06;ENOG410YSMB;ENOG41101BT	S:Function unknown;U:Intracellular trafficking, secretion, and vesicular transport;S:Function unknown;S:Function unknown;S:Function unknown	AAZ29608.1	C-type lectin [Penaeus monodon]	sp|Q8HY11|CLC4M_SYMSY;	C-type lectin domain family 4 member M OS=Symphalangus syndactylus OX=9590 GN=CLEC4M PE=3 SV=1;	PF00059.18	Lectin_C	Lectin C-type domain
gene29970		-	0.09	-3.47725	0.00657847	0.363879	yes	down	0.13	0.11	0.11	0.03	0	0	0.116667	0.01	------	------	K17751	MYH6_7	map04261;map04260;map04919;map04022;map05416;map05414;map05410	Adrenergic signaling in cardiomyocytes;Cardiac muscle contraction;Thyroid hormone signaling pathway;cGMP-PKG signaling pathway;Viral myocarditis;Dilated cardiomyopathy (DCM);Hypertrophic cardiomyopathy (HCM)	COG5022	Z:Cytoskeleton	XP_018022396.1	PREDICTED: myosin heavy chain, muscle-like isoform X8 [Hyalella azteca]	sp|P05661|MYSA_DROME;	Myosin heavy chain, muscle OS=Drosophila melanogaster OX=7227 GN=Mhc PE=1 SV=4;	------	------	------
gene2851	LOC113800809	uncharacterized LOC113800809	0.09	-3.47255	0.00228974	0.23027	yes	down	2.38	1.08	0.76	0.3	0	0.05	1.40667	0.116667	------	------	K06233	LRP2	map04340;map04918;map04979	Hedgehog signaling pathway;Thyroid hormone synthesis;Cholesterol metabolism	ENOG410XP34;ENOG410XNSK;ENOG410Y22M	S:Function unknown;	XP_002742221.1	PREDICTED: low-density lipoprotein receptor-related protein 2-like [Saccoglossus kowalevskii]	sp|P98158|LRP2_RAT;	Low-density lipoprotein receptor-related protein 2 OS=Rattus norvegicus OX=10116 GN=Lrp2 PE=1 SV=1;	PF00057.15	Ldl_recept_a	Low-density lipoprotein receptor domain class A
gene21413	LOC113823273	phenoloxidase-activating factor 1-like	0.091	-3.46177	0.00425978	0.302669	yes	down	0.89	3.49	0.35	0.25	0.2	0	1.57667	0.15	------	------	K01315	PLG	map05164;map05150;map04080;map04610	Influenza A;Staphylococcus aureus infection;Neuroactive ligand-receptor interaction;Complement and coagulation cascades	COG5640	O:Posttranslational modification, protein turnover, chaperones	ABC33918.1	serine proteinase [Fenneropenaeus chinensis]	sp|O97366|PPAF1_HOLDI;	Phenoloxidase-activating factor 1 OS=Holotrichia diomphalia OX=33394 GN=PPAF1 PE=1 SV=1;	PF00089.23;PF12032.5	Trypsin;CLIP	Trypsin;Regulatory CLIP domain of proteinases
gene23857	LOC113825958	leukocyte elastase inhibitor-like	0.091	-3.46152	0.0164715	0.575533	yes	down	4.51	47.63	0.24	3.3	1.64	0.12	17.46	1.68667	------	------	K13963	SERPINB	map05146	Amoebiasis	COG4826;COG4826	F:Nucleotide transport and metabolism;G:Carbohydrate transport and metabolism	ADC42877.1	serine proteinase inhibitor B3 [Penaeus monodon]	sp|P13909|PAI1_BOVIN;	Plasminogen activator inhibitor 1 OS=Bos taurus OX=9913 GN=SERPINE1 PE=1 SV=1;	PF00079.17	Serpin	Serpin
gene7610	LOC113807955	transferrin-like	0.095	-3.40283	0.00310036	0.258653	yes	down	8.75	85.76	2.55	6.24	1.6	1.63	32.3533	3.15667	------	------	K06569	MFI2, CD228	------	------	ENOG410XQ36;ENOG411009N	O:Posttranslational modification, protein turnover, chaperones;S:Function unknown	AFQ98270.1	pacifastin heavy chain [Macrobrachium rosenbergii]	sp|Q02942|TRF_BLADI;	Transferrin OS=Blaberus discoidalis OX=6981 PE=1 SV=1;	PF00405.14;PF12974.4	Transferrin;Phosphonate-bd	Transferrin;ABC transporter, phosphonate, periplasmic substrate-binding protein
gene14799	LOC113815940	fatty acid synthase-like	0.095	-3.39094	3.76456e-07	0.000798624	yes	down	3.24	10.66	4.89	0.87	0.28	0.65	6.26333	0.6	GO:0004312;GO:0016297;GO:0016788;GO:001649	MF:fatty acid synthase activity;MF:acyl-[acyl-carrier-protein] hydrolase activity;MF:hydrolase activity, acting on ester bonds;MF:oxidoreductase activity;	K00665	FASN	map00061;map04910;map04152	Fatty acid biosynthesis;Insulin signaling pathway;AMPK signaling pathway	COG3321	Q:Secondary metabolites biosynthesis, transport and catabolism	ADM88556.1	fatty acid synthase [Litopenaeus vannamei]	sp|P49327|FAS_HUMAN;	Fatty acid synthase OS=Homo sapiens OX=9606 GN=FASN PE=1 SV=3;	PF00109.23;PF00698.18;PF08659.7;PF02801.19;PF16197.2;PF14765.3;PF00107.23;PF00975.17;PF13602.3;PF00550.22;PF00108.20;PF00106.22	ketoacyl-synt;Acyl_transf_1;KR;Ketoacyl-synt_C;KAsynt_C_assoc;PS-DH;ADH_zinc_N;Thioesterase;ADH_zinc_N_2;PP-binding;Thiolase_N;adh_short	Beta-ketoacyl synthase, N-terminal domain;Acyl transferase domain;KR domain;Beta-ketoacyl synthase, C-terminal domain;Ketoacyl-synthetase C-terminal extension;Polyketide synthase dehydratase;Zinc-binding dehydrogenase;Thioesterase domain;Zinc-binding dehydrogenase;Phosphopantetheine attachment site;Thiolase, N-terminal domain;short chain dehydrogenase
gene27043	LOC113829502	uncharacterized LOC113829502	0.097	-3.36701	6.72942e-09	3.33106e-05	yes	down	81.26	14.56	77.85	7.5	2.48	1.18	57.89	3.72	------	------	------	------	------	------	------	------	XP_018017808.1	PREDICTED: uncharacterized protein LOC108674374 [Hyalella azteca]	------	------	------	------	------
gene13916	LOC113814952	vascular endothelial growth factor receptor 3-like, transcript variant X2	0.097	-3.3634	5.47638e-06	0.00508277	yes	down	3.9	15.52	3.21	0.67	1.23	0.47	7.54333	0.79	------	------	K05096	FLT1, VEGFR1	map04066;map04510;map05202;map04015;map04014;map05323;map04010;map04151	HIF-1 signaling pathway;Focal adhesion;Transcriptional misregulation in cancer;Rap1 signaling pathway;Ras signaling pathway;Rheumatoid arthritis;MAPK signaling pathway;PI3K-Akt signaling pathway	COG0515	T:Signal transduction mechanisms	EFX72924.1	hypothetical protein DAPPUDRAFT_58385, partial [Daphnia pulex]	sp|Q5MD89|VGFR3_DANRE;	Vascular endothelial growth factor receptor 3 OS=Danio rerio OX=7955 GN=flt4 PE=2 SV=1;	PF07714.14;PF00069.22	Pkinase_Tyr;Pkinase	Protein tyrosine kinase;Protein kinase domain
gene516	LOC113804858	uncharacterized LOC113804858	0.098	-3.34404	0.0125566	0.495876	yes	down	5.36	18.47	2.85	0	1.35	1.32	8.89333	0.89	------	------	------	------	------	------	------	------	------	------	------	------	------	------	------
gene20475	LOC113822270	uncharacterized LOC113822270, transcript variant X2	0.099	-3.3346	0.0469528	0.797972	yes	down	0	0.78	0.74	0.05	0.06	0.06	0.506667	0.0566667	------	------	------	------	------	------	------	------	------	------	------	------	------	------	------
gene11431		-	0.099	-3.33168	0.0306281	0.69652	yes	down	1.88	5.63	4.33	0.96	0	0	3.94667	0.32	GO:0005856;GO:0005737;GO:000552	CC:cytoskeleton;CC:cytoplasm;MF:ATP binding;	K12314;K05692	ACTC1;ACTB_G1	map05164;map04390;map04391;map04015;map04510;map04210;map04810;map04919;map04145;map05131;map05130;map04921;map05225;map04530;map04745;map05110;map05205;map04260;map04261;map05132;map05418;map04670;map05416;map05414;map05412;map05410;map05100;map04971;map04714;map04520;map04611	Influenza A;Hippo signaling pathway;Hippo signaling pathway - fly;Rap1 signaling pathway;Focal adhesion;Apoptosis;Regulation of actin cytoskeleton;Thyroid hormone signaling pathway;Phagosome;Shigellosis;Pathogenic Escherichia coli infection;Oxytocin signaling pathway;Hepatocellular carcinoma;Tight junction;Phototransduction - fly;Vibrio cholerae infection;Proteoglycans in cancer;Cardiac muscle co…	COG5277	Z:Cytoskeleton	CAG10388.1	unnamed protein product, partial [Tetraodon nigroviridis]	sp|P07837|ACT2_BOMMO;	Actin, muscle-type A2 OS=Bombyx mori OX=7091 PE=3 SV=1;	------	------	------
gene18766	LOC113820341	TBC1 domain family member 23-like	0.1	-3.32698	0.0497995	0.805872	yes	down	2.56	1.24	0	0.87	1.67	0	1.26667	0.846667	------	------	------	------	------	------	ENOG410Z3CX	S:Function unknown	XP_018014495.1	PREDICTED: TBC1 domain family member 23-like [Hyalella azteca]	sp|Q5R8I6|TBC23_PONAB;	TBC1 domain family member 23 OS=Pongo abelii OX=9601 GN=TBC1D23 PE=2 SV=1;	PF00566.15;PF00581.17	RabGAP-TBC;Rhodanese	Rab-GTPase-TBC domain;Rhodanese-like domain
gene7607	LOC113807950	transferrin-like	0.1	-3.31866	0.00564608	0.342042	yes	down	18.45	266.27	3.4	20.71	6.34	5.28	96.04	10.7767	------	------	K06569	MFI2, CD228	------	------	ENOG410XQ36	O:Posttranslational modification, protein turnover, chaperones	AFQ98270.1	pacifastin heavy chain [Macrobrachium rosenbergii]	sp|Q02942|TRF_BLADI;	Transferrin OS=Blaberus discoidalis OX=6981 PE=1 SV=1;	PF00405.14;PF12974.4	Transferrin;Phosphonate-bd	Transferrin;ABC transporter, phosphonate, periplasmic substrate-binding protein
gene23767	LOC113825864	kinectin-like	0.102	-3.29624	0.0209954	0.627493	yes	down	0.62	33.67	1.55	4.1	1.25	0.19	11.9467	1.84667	------	------	------	------	------	------	------	------	------	------	------	------	------	------	------
gene2665	LOC113829526	centromere protein V-like, transcript variant X1	0.106	-3.24253	0.00209071	0.22043	yes	down	1.93	13.19	1.37	0.86	0.31	0.61	5.49667	0.593333	------	------	------	------	------	------	COG3791	S:Function unknown	XP_015277521.1	PREDICTED: centromere protein V [Gekko japonicus]	sp|Q9CXS4|CENPV_MOUSE;	Centromere protein V OS=Mus musculus OX=10090 GN=Cenpv PE=1 SV=2;	PF04828.11	GFA	Glutathione-dependent formaldehyde-activating enzyme
gene8632	LOC113809076	phenoloxidase-activating factor 2-like	0.108	-3.2065	0.012377	0.495876	yes	down	0.18	0.49	0.14	0.07	0.03	0	0.27	0.0333333	------	------	------	------	------	------	COG5640	O:Posttranslational modification, protein turnover, chaperones	AFC61248.1	serine proteinase 1 [Portunus trituberculatus]	sp|Q9GRW0|PPAF2_HOLDI;	Phenoloxidase-activating factor 2 OS=Holotrichia diomphalia OX=33394 GN=PPAF2 PE=1 SV=1;	PF00089.23	Trypsin	Trypsin
gene7819	LOC113808187	C-type lectin domain family 4 member M-like	0.109	-3.20368	0.0105724	0.480125	yes	down	1.66	12.72	0.28	0.82	0.79	0.1	4.88667	0.57	------	------	K06563;K17513	CLEC4M, DC-SIGN2, CD209, CD299;CLEC17A	map05152;map05162;map04625;map04145	Tuberculosis;Measles;C-type lectin receptor signaling pathway;Phagosome	ENOG410XPJ1;ENOG41101BT;ENOG410YTZ5;ENOG410XRS3;ENOG410YSMB;ENOG41124PN	S:Function unknown;U:Intracellular trafficking, secretion, and vesicular transport;U:Intracellular trafficking, secretion, and vesicular transport;S:Function unknown	ANE31673.1	C-type lectin [Fenneropenaeus merguiensis]	sp|Q61830|MRC1_MOUSE;	Macrophage mannose receptor 1 OS=Mus musculus OX=10090 GN=Mrc1 PE=1 SV=2;	PF00059.18	Lectin_C	Lectin C-type domain
gene7889	LOC113808262	uncharacterized LOC113808262	0.11	-3.1878	0.0196391	0.612144	yes	down	0.31	0.43	0.27	0	0.12	0	0.336667	0.04	------	------	------	------	------	------	------	------	XP_018018917.1	PREDICTED: uncharacterized protein LOC108675418 [Hyalella azteca]	------	------	PF07247.9	AATase	Alcohol acetyltransferase
gene22738	LOC113824741	crustacyanin-A2 subunit-like	0.114	-3.13318	0.0397535	0.752984	yes	down	44.6	9.68	0	2.47	2.65	0.47	18.0933	1.86333	------	------	------	------	------	------	------	------	ASY04992.1	crustacyanin A3, partial [Metapenaeus ensis]	sp|P80007|CRA2_HOMGA;	Crustacyanin-A2 subunit OS=Homarus gammarus OX=6707 PE=1 SV=1;	PF08212.9	Lipocalin_2	Lipocalin-like domain
gene17347	LOC113818774	uncharacterized LOC113818774	0.115	-3.1204	0.00583359	0.343132	yes	down	0.63	2.49	0.22	0.15	0.21	0.04	1.11333	0.133333	------	------	------	------	------	------	------	------	------	------	------	------	------	------	------
gene9982	LOC113810575	protein spaetzle 5-like, transcript variant X1	0.116	-3.11088	0.00545212	0.33735	yes	down	49.39	236.79	2.15	8.03	17.77	9.81	96.11	11.87	------	------	K20694	SPZ	map04624	Toll and Imd signaling pathway	ENOG411266Y;ENOG4111TKA;ENOG4111KIW	S:Function unknown;	AEL23015.1	protein spaetzle, partial [Cherax quadricarinatus]	sp|P48607|SPZ_DROME;	Protein spaetzle OS=Drosophila melanogaster OX=7227 GN=spz PE=1 SV=3;	PF16077.2	Spaetzle	Spaetzle
gene21680		-	0.117	-3.09877	0.0172128	0.588662	yes	down	0.3	0.61	0.45	0	0.06	0.12	0.453333	0.06	------	------	K10427	DCTN5	map04962;map05016	Vasopressin-regulated water reabsorption;Huntington disease	ENOG410YENR	S:Function unknown	ACD13590.1	dynactin subunit 5 [Penaeus monodon]	sp|Q9BTE1|DCTN5_HUMAN;	Dynactin subunit 5 OS=Homo sapiens OX=9606 GN=DCTN5 PE=1 SV=1;	------	------	------
gene16173	LOC113817474	glucoside xylosyltransferase 2-like	0.118	-3.0876	0.00489896	0.321601	yes	down	0.13	0.23	0.04	0.01	0.03	0.01	0.133333	0.0166667	------	------	K13676	GXYLT	map00514	Other types of O-glycan biosynthesis	ENOG410XRNY	S:Function unknown	XP_018015059.1	PREDICTED: glucoside xylosyltransferase 2-like [Hyalella azteca]	sp|A0PJZ3|GXLT2_HUMAN;	Glucoside xylosyltransferase 2 OS=Homo sapiens OX=9606 GN=GXYLT2 PE=2 SV=2;	PF01501.17	Glyco_transf_8	Glycosyl transferase family 8
gene10225	LOC113810844	uncharacterized LOC113810844, transcript variant X1	0.118	-3.08201	0.0364923	0.736163	yes	down	3.07	14.26	0.75	0.29	2.31	0	6.02667	0.866667	------	------	------	------	------	------	------	------	------	------	------	------	------	------	------
gene18084	LOC113819607	uncharacterized LOC113819607	0.12	-3.06441	0.000800489	0.137566	yes	down	42.43	239.08	457.62	55.44	72.09	7.58	246.377	45.0367	------	------	------	------	------	------	------	------	------	------	------	------	------	------	------
gene15184	LOC113816382	calcium-activated chloride channel regulator 3A-1-like	0.121	-3.05032	0.00579761	0.343132	yes	down	1.63	0.08	0.2	0.1	0.08	0.03	0.636667	0.07	------	------	K05030	CLCA3_4	map04972;map04924	Pancreatic secretion;Renin secretion	ENOG410XPSZ	T:Signal transduction mechanisms	XP_024057326.1	calcium-activated chloride channel regulator 2 [Terrapene mexicana triunguis]	sp|Q9UQC9|CLCA2_HUMAN;	Calcium-activated chloride channel regulator 2 OS=Homo sapiens OX=9606 GN=CLCA2 PE=1 SV=2;	PF08434.8	CLCA	Calcium-activated chloride channel
gene897	LOC113809104	myosin-3-like, transcript variant X1	0.122	-3.03842	0.00296187	0.255719	yes	down	97.22	544.12	29.11	39	38.32	5.77	223.483	27.6967	------	------	K20283	GOLGA4	------	------	------	------	------	------	------	------	PF07888.8;PF04111.9	CALCOCO1;APG6	Calcium binding and coiled-coil domain;Autophagy protein Apg6
gene6106	LOC113806289	leukocyte elastase inhibitor-like	0.123	-3.02584	0.0124779	0.495876	yes	down	0.76	1.2	0.31	0.03	0.27	0	0.756667	0.1	------	------	K13963	SERPINB	map05146	Amoebiasis	COG4826	O:Posttranslational modification, protein turnover, chaperones	AOV94287.1	serpin8 [Litopenaeus vannamei]	sp|P80229|ILEU_PIG;	Leukocyte elastase inhibitor OS=Sus scrofa OX=9823 GN=SERPINB1 PE=1 SV=1;	PF00079.17	Serpin	Serpin
gene10857	LOC113811550	uncharacterized LOC113811550, transcript variant X2	0.124	-3.00772	0.000400332	0.0936689	yes	down	6.29	19.96	1.52	1.29	1.56	0.32	9.25667	1.05667	------	------	------	------	------	------	------	------	XP_018021599.1	PREDICTED: uncharacterized protein LOC108677823 isoform X1 [Hyalella azteca]	------	------	------	------	------
gene2178		-	0.126	-2.98854	0.0019434	0.219963	yes	down	8.66	4.23	0.39	0.38	0.71	0.11	4.42667	0.4	------	------	K01312	PRSS1_2_3	map05164;map04972;map04974;map04080	Influenza A;Pancreatic secretion;Protein digestion and absorption;Neuroactive ligand-receptor interaction	COG5640	D:Cell cycle control, cell division, chromosome partitioning	CAA75311.1	trypsin, partial [Litopenaeus vannamei]	sp|P00765|TRYP_ASTAS;	Trypsin-1 OS=Astacus astacus OX=6715 PE=1 SV=1;	------	------	------
gene11008	LOC113811711	uncharacterized LOC113811711	0.127	-2.97509	0.00201714	0.219963	yes	down	8.36	24.06	34.32	2.85	0.84	5.55	22.2467	3.08	GO:0006355;GO:000370	BP:regulation of transcription, DNA-templated;MF:transcription factor activity, sequence-specific DNA binding;	------	------	------	------	ENOG411251N;ENOG4111MFI	Z:Cytoskeleton;	OXA60336.1	Protein bunched, class 1/class 3/D/E isoforms [Folsomia candida]	sp|Q24522|BUN1_DROME;	Protein bunched, class 1/class 3/D/E isoforms OS=Drosophila melanogaster OX=7227 GN=bun PE=2 SV=2;	PF01166.15;PF06156.10	TSC22;DUF972	TSC-22/dip/bun family;Protein of unknown function
gene27851	LOC113830402	solute carrier family 22 member 7-like	0.13	-2.93827	0.0476238	0.797972	yes	down	1.55	5.09	0	0.15	0.44	0.34	2.21333	0.31	------	------	K08204	SLC22A7, OAT2	map04976	Bile secretion	ENOG410ZVKN;COG0477;ENOG410XSRI;ENOG410XR6G;ENOG410XPWK	G:Carbohydrate transport and metabolism;	ODM93343.1	Organic cation transporter protein [Orchesella cincta]	sp|Q5RLM2|S22A7_RAT;	Solute carrier family 22 member 7 OS=Rattus norvegicus OX=10116 GN=Slc22a7 PE=1 SV=1;	------	------	------
gene9508		-	0.133	-2.90799	0.00449611	0.307977	yes	down	126.18	256.68	10.58	73.21	5.42	17.47	131.147	32.0333	------	------	------	------	------	------	ENOG4111HPJ;ENOG41121EJ	S:Function unknown;	AVD68958.1	obstructor F [Cherax quadricarinatus]	------	------	------	------	------
gene6627	LOC113806901	uncharacterized LOC113806901, transcript variant X1	0.133	-2.90751	0.0290115	0.688335	yes	down	0.09	9.11	0.72	0.42	0.7	0.61	3.30667	0.576667	------	------	------	------	------	------	------	------	------	------	------	------	------	------	------
gene26798	LOC113829228	uncharacterized LOC113829228	0.134	-2.90471	0.00701015	0.374463	yes	down	0.13	1.21	2.26	0.13	0.28	0.14	1.2	0.183333	------	------	------	------	------	------	ENOG410ZDBF	S:Function unknown	XP_018025733.1	PREDICTED: uncharacterized protein LOC108681231 [Hyalella azteca]	------	------	PF15993.2	Fuseless	Fuseless
gene12959	LOC113813873	heme-binding protein 2-like	0.134	-2.89833	0.00700819	0.374463	yes	down	7.32	116.87	33.79	17.29	3.31	1.98	52.66	7.52667	------	------	------	------	------	------	ENOG410ZWW6	S:Function unknown	XP_013406655.1	heme-binding protein 2 [Lingula anatina]	sp|Q9WU63|HEBP2_MOUSE;	Heme-binding protein 2 OS=Mus musculus OX=10090 GN=Hebp2 PE=1 SV=1;	PF04832.9	SOUL	SOUL heme-binding protein
gene94	LOC113810045	anti-lipopolysaccharide factor-like	0.135	-2.89231	0.00679382	0.369544	yes	down	11.38	107.68	3	5.27	5.63	6.1	40.6867	5.66667	------	------	------	------	------	------	------	------	AVP74303.1	anti-lipopolysaccharide factor 3 [Litopenaeus vannamei]	sp|C0KJQ4|ALPS_PORTR;	Anti-lipopolysaccharide factor OS=Portunus trituberculatus OX=210409 GN=ALF PE=2 SV=2;	PF11630.5	DUF3254	Protein of unknown function
gene13772	LOC113814792	sodium- and chloride-dependent glycine transporter 1-like	0.137	-2.86837	5.21252e-06	0.00508277	yes	down	4.01	2.71	1.71	0.25	0.8	0.15	2.81	0.4	------	------	K05038	SLC6A5_9, GLYT	map04721	Synaptic vesicle cycle	COG0733	P:Inorganic ion transport and metabolism	XP_018024135.1	PREDICTED: sodium- and chloride-dependent glycine transporter 1-like [Hyalella azteca]	sp|P58295|SC6A5_RAT;	Sodium- and chloride-dependent glycine transporter 2 OS=Rattus norvegicus OX=10116 GN=Slc6a5 PE=1 SV=2;	PF00209.15	SNF	Sodiu
gene18829	LOC113820418	extensin-like, transcript variant X1	0.139	-2.84708	0.00808674	0.407078	yes	down	0.97	0.5	0.21	0.14	0.08	0	0.56	0.0733333	------	------	------	------	------	------	------	------	------	------	------	------	------	------	------
gene7818	LOC113808186	uncharacterized LOC113808186	0.14	-2.83656	0.0334425	0.718699	yes	down	2.62	36.94	0.61	4.05	1.58	0.3	13.39	1.97667	------	------	------	------	------	------	------	------	------	------	------	------	------	------	------
gene20771	LOC113822590	Krueppel homolog 1-like	0.141	-2.82329	0.00720805	0.378056	yes	down	0.42	22.3	7.6	1.53	1.34	1.65	10.1067	1.50667	------	------	------	------	------	------	COG5048	S:Function unknown	XP_018027646.1	PREDICTED: Krueppel homolog 1-like [Hyalella azteca]	sp|P08155|KRH1_DROME;	Krueppel homolog 1 OS=Drosophila melanogaster OX=7227 GN=Kr-h1 PE=2 SV=2;	PF13465.3;PF00096.23;PF13894.3;PF13912.3	zf-H2C2_2;zf-C2H2;zf-C2H2_4;zf-C2H2_6	Zinc-finger double domain;Zinc finger, C2H2 type;C2H2-type zinc finger;C2H2-type zinc finger
gene1941	LOC113820924	ETS homologous factor-like	0.141	-2.82149	0.000357656	0.0859943	yes	down	8.35	47.57	4.19	6.12	2.33	1.5	20.0367	3.31667	------	------	K17102;K09429	EHF;K09429, ELF3	------	------	ENOG4111K4J	K:Transcription	XP_018012696.1	PREDICTED: ETS-related transcription factor Elf-4-like [Hyalella azteca]	sp|Q9NZC4|EHF_HUMAN;	ETS homologous factor OS=Homo sapiens OX=9606 GN=EHF PE=2 SV=1;	PF00178.19	Ets	Ets-domain
gene20420	LOC113822187	solute carrier family 15 member 2-like, transcript variant X1	0.143	-2.80429	0.0124151	0.495876	yes	down	315.68	1132.93	87.93	35.92	219.47	9.12	512.18	88.17	------	------	K14206	SLC15A1, PEPT1	map04974	Protein digestion and absorption	COG3104	E:Amino acid transport and metabolism	XP_021917358.1	peptide transporter family 1 isoform X2 [Zootermopsis nevadensis]	sp|Q9ES07|S15A2_MOUSE;	Solute carrier family 15 member 2 OS=Mus musculus OX=10090 GN=Slc15a2 PE=1 SV=1;	PF00854.18	PTR2	POT family
gene21460	LOC113823331	crustacean hyperglycemic hormone 6-like	0.144	-2.7955	0.00537109	0.335764	yes	down	5.02	28.28	1.26	1.09	2.7	1.49	11.52	1.76	------	------	------	------	------	------	ENOG41120AQ	S:Function unknown	AJK31204.1	crustacean hyperglycemic hormone [Litopenaeus vannamei]	sp|P30814|CHH_ARMVU;	Crustacean hyperglycemic hormone OS=Armadillidium vulgare OX=13347 PE=1 SV=1;	PF01147.14	Crust_neurohorm	Crustacean CHH/MIH/GIH neurohormone family
gene22902	LOC113824913	probable chitinase 2	0.144	-2.79226	0.0297439	0.689074	yes	down	0.52	0.09	1.22	0.11	0.18	0	0.61	0.0966667	------	------	K01183	E3.2.1.14	map00520	Amino sugar and nucleotide sugar metabolism	COG3325	G:Carbohydrate transport and metabolism	ACZ53951.1	chitinase 4, partial [Scylla serrata]	sp|Q9W092|CHIT2_DROME;	Probable chitinase 2 OS=Drosophila melanogaster OX=7227 GN=Cht2 PE=1 SV=1;	PF00704.25	Glyco_hydro_18	Glycosyl hydrolases family 18
gene4803	LOC113804817	uncharacterized LOC113804817	0.145	-2.78191	0.0076654	0.392521	yes	down	13.76	6.66	2.76	2.81	3.25	0.33	7.72667	2.13	------	------	------	------	------	------	------	------	------	------	------	------	------	------	------
gene15221	LOC113816407	uncharacterized LOC113816407	0.145	-2.78159	0.0216038	0.631465	yes	down	15.1	1.4	4.08	1.92	1.01	0	6.86	0.976667	------	------	------	------	------	------	------	------	KRY96916.1	hypothetical protein T11_4388 [Trichinella zimbabwensis]	------	------	------	------	------
gene2850	LOC113800798	uncharacterized LOC113800798	0.147	-2.77061	5.41098e-05	0.0297604	yes	down	33.8	11.52	6.34	1.65	2.48	1.33	17.22	1.82	------	------	K20049;K12473	LRP1B;LDLR	map04979;map05145;map05160;map04144;map04976;map04925;map04927;map04913;map04934	Cholesterol metabolism;Toxoplasmosis;Hepatitis C;Endocytosis;Bile secretion;Aldosterone synthesis and secretion;Cortisol synthesis and secretion;Ovarian steroidogenesis;Cushing syndrome	ENOG410XP34;ENOG410XNSK;ENOG410Z5FJ	P:Inorganic ion transport and metabolism;	XP_016430424.1	PREDICTED: low-density lipoprotein receptor-related protein 1B-like [Sinocyclocheilus rhinocerous]	sp|P20063|LDLR_RABIT;	Low-density lipoprotein receptor;	PF00057.15	Ldl_recept_a	Low-density lipoprotein receptor domain class A
gene5716	LOC113805856	uncharacterized LOC113805856	0.149	-2.74452	0.00442875	0.30732	yes	down	172.96	1153.25	51.75	50.27	101.69	76.43	459.32	76.13	------	------	------	------	------	------	------	------	XP_018018917.1	PREDICTED: uncharacterized protein LOC108675418 [Hyalella azteca]	------	------	PF00668.17	Condensation	Condensation domain
gene651	LOC113806372	anti-lipopolysaccharide factor-like	0.15	-2.74053	0.0120885	0.495876	yes	down	6.48	17.66	1.14	1.7	1.67	0.66	8.42667	1.34333	------	------	------	------	------	------	------	------	AVP74305.1	anti-lipopolysaccharide factor 5 [Litopenaeus vannamei]	sp|C0KJQ4|ALPS_PORTR;	Anti-lipopolysaccharide factor OS=Portunus trituberculatus OX=210409 GN=ALF PE=2 SV=2;	PF11630.5	DUF3254	Protein of unknown function
gene5611	LOC113805737	chymotrypsin BII-like	0.15	-2.73959	0.0082669	0.412418	yes	down	75.45	917.25	1578.53	296.41	57.35	54.15	857.077	135.97	GO:0006508;GO:0030574;GO:0005615;GO:000425	BP:proteolysis;BP:collagen catabolic process;CC:extracellular space;MF:serine-type endopeptidase activity;	------	------	------	------	COG5640	O:Posttranslational modification, protein turnover, chaperones	CAA71673.1	Chymotrypsin BII, partial [Litopenaeus vannamei]	sp|P36178|CTRB2_LITVA;	Chymotrypsin BII OS=Litopenaeus vannamei OX=6689 PE=1 SV=1;	PF00089.23;PF13365.3	Trypsin;Trypsin_2	Trypsin;Trypsin-like peptidase domain
gene14431	LOC113815514	uncharacterized LOC113815514	0.15	-2.73385	0.0241228	0.650134	yes	down	0.56	1.36	0.18	0.12	0.13	0.07	0.7	0.106667	------	------	------	------	------	------	------	------	------	------	------	------	PF15860.2	DUF4728	Domain of unknown function
gene17531	LOC113818989	putative inactive carboxylesterase 4	0.151	-2.72439	0.00526279	0.335418	yes	down	6.3	18.89	13.76	2.38	1.5	0	12.9833	1.29333	------	------	K03927	CES2	map00983	Drug metabolism - other enzymes	COG2272	I:Lipid transport and metabolism	APO14259.1	juvenile hormone esterase-like carboxylesterase 1 [Eriocheir sinensis]	sp|P35502|ESTF_MYZPE;	Esterase FE4 OS=Myzus persicae OX=13164 PE=1 SV=1;	PF00135.25;PF07859.10	COesterase;Abhydrolase_3	Carboxylesterase family;alpha/beta hydrolase fold
gene26817	LOC113829253	uncharacterized LOC113829253	0.152	-2.71861	0.00194585	0.219963	yes	down	103.49	1725.91	523.93	163.89	146.19	78.28	784.443	129.453	------	------	------	------	------	------	------	------	------	------	------	------	------	------	------
gene9370	LOC113809904	putative inorganic phosphate cotransporter	0.154	-2.69852	0.00723016	0.378056	yes	down	0.71	1.13	0.52	0	0.21	0.17	0.786667	0.126667	------	------	K08193	SLC17A	------	------	ENOG4111770;ENOG410XPWC;ENOG410XRH7	G:Carbohydrate transport and metabolism;	XP_018006492.1	PREDICTED: sialin-like [Hyalella azteca]	sp|Q5W8I7|VGL2B_DANRE;	Vesicular glutamate transporter 2.2 OS=Danio rerio OX=7955 GN=slc17a6a PE=2 SV=1;	PF07690.13	MFS_1	Major Facilitator Superfamily
gene2271	LOC113825095	putative glutathione-specific gamma-glutamylcyclotransferase 2	0.154	-2.69443	0.00642696	0.361517	yes	down	2.66	8.14	0.8	0.31	1.44	0.24	3.86667	0.663333	------	------	K07232	CHAC, chaC	map00480	Glutathione metabolism	COG3703	P:Inorganic ion transport and metabolism	XP_015604297.1	PREDICTED: putative glutathione-specific gamma-glutamylcyclotransferase 2 [Cephus cinctus]	sp|Q9BUX1|CHAC1_HUMAN;	Glutathione-specific gamma-glutamylcyclotransferase 1 OS=Homo sapiens OX=9606 GN=CHAC1 PE=1 SV=3;	PF04752.9	ChaC	ChaC-like protein
gene10224	LOC113810839	uncharacterized LOC113810839	0.157	-2.67243	0.0134501	0.512138	yes	down	93.11	26.82	1.93	8.16	8.27	1.39	40.62	5.94	------	------	------	------	------	------	------	------	------	------	------	------	------	------	------
gene16345	LOC113817651	chymotrypsin A-like, transcript variant X1	0.157	-2.66767	0.0190037	0.60821	yes	down	0.31	3.4	0.31	0.12	0.39	0.16	1.34	0.223333	------	------	------	------	------	------	COG5640	K:Transcription	ACY66494.3	serine protease [Scylla paramamosain]	sp|Q8I6K0|PPAF3_HOLDI;	Phenoloxidase-activating factor 3 OS=Holotrichia diomphalia OX=33394 GN=PPAF3 PE=1 SV=1;	PF00089.23;PF01549.21;PF13365.3	Trypsin;ShK;Trypsin_2	Trypsin;ShK domain-like;Trypsin-like peptidase domain
gene20439	LOC113822212	peritrophin-55-like	0.159	-2.6485	0.00566615	0.342042	yes	down	6.26	2.42	2.95	0.18	1.73	0.11	3.87667	0.673333	------	------	------	------	------	------	ENOG4111EXD;ENOG41121EJ	S:Function unknown;	XP_014212813.1	peritrophin-1-like [Copidosoma floridanum]	------	------	PF01607.21	CBM_14	Chitin binding Peritrophin-A domain
gene26235	LOC113828607	uncharacterized LOC113828607	0.16	-2.64045	0.0265277	0.668008	yes	down	31.34	84.99	411.61	76.69	15.24	2.61	175.98	31.5133	------	------	------	------	------	------	------	------	AIM45534.1	peritrophin-44-like protein [Eriocheir sinensis]	------	------	PF01607.21	CBM_14	Chitin binding Peritrophin-A domain
gene26614	LOC113829026	nose resistant to fluoxetine protein 6-like	0.165	-2.5996	0.000234635	0.0683203	yes	down	12.05	6.36	1.67	0.9	0.64	1.52	6.69333	1.02	------	------	------	------	------	------	ENOG410YD1T	S:Function unknown	XP_023719921.1	nose resistant to fluoxetine protein 6-like isoform X4 [Cryptotermes secundus]	sp|Q09225|NRF6_CAEEL;	Nose resistant to fluoxetine protein 6 OS=Caenorhabditis elegans OX=6239 GN=nrf-6 PE=1 SV=3;	PF01757.19	Acyl_transf_3	Acyltransferase family
gene16853		-	0.167	-2.57835	6.91234e-05	0.0314686	yes	down	2.15	2.79	0.87	0.19	0.6	0.23	1.93667	0.34	GO:0007017;GO:0005737;GO:0005874;GO:0003924;GO:0005200;GO:000552	BP:microtubule-based process;CC:cytoplasm;CC:microtubule;MF:GTPase activity;MF:structural constituent of cytoskeleton;MF:GTP binding;	K07375	TUBB	map04540;map05010;map05016;map05130;map04145	Gap junction;Alzheimer disease;Huntington disease;Pathogenic Escherichia coli infection;Phagosome	COG5023	P:Inorganic ion transport and metabolism	XP_016371623.1	PREDICTED: tubulin beta-4B chain-like [Sinocyclocheilus rhinocerous]	sp|O17449|TBB1_MANSE;	Tubulin beta-1 chain OS=Manduca sexta OX=7130 PE=2 SV=1;	------	------	------
gene3780	LOC113803667	leukocyte elastase inhibitor-like	0.168	-2.573	0.000248161	0.0708692	yes	down	35.83	78.1	9.41	7.23	9.93	5.23	41.1133	7.46333	------	------	K13963	SERPINB	map05146	Amoebiasis	COG4826	O:Posttranslational modification, protein turnover, chaperones	AGL39540.1	serine proteinase inhibitor [Litopenaeus vannamei]	sp|Q5I0S8|ILEU_XENTR;	Leukocyte elastase inhibitor OS=Xenopus tropicalis OX=8364 GN=serpinb1 PE=2 SV=1;	PF00079.17	Serpin	Serpin
gene20930		-	0.168	-2.57125	0.0417508	0.76657	yes	down	0.09	0.33	0.12	0.02	0.05	0.02	0.18	0.03	------	------	------	------	------	------	COG5640	O:Posttranslational modification, protein turnover, chaperones	AFC61248.1	serine proteinase 1 [Portunus trituberculatus]	sp|Q9GRW0|PPAF2_HOLDI;	Phenoloxidase-activating factor 2 OS=Holotrichia diomphalia OX=33394 GN=PPAF2 PE=1 SV=1;	------	------	------
gene10435	LOC113811072	inter-alpha-trypsin inhibitor heavy chain H5-like, transcript variant X2	0.169	-2.56626	0.00182837	0.213789	yes	down	0.32	0.52	0.37	0.1	0.09	0.02	0.403333	0.07	------	------	------	------	------	------	COG2304	S:Function unknown	XP_021343966.1	inter-alpha-trypsin inhibitor heavy chain H3-like [Mizuhopecten yessoensis]	sp|Q86UX2|ITIH5_HUMAN;	Inter-alpha-trypsin inhibitor heavy chain H5 OS=Homo sapiens OX=9606 GN=ITIH5 PE=2 SV=2;	PF13519.3;PF13768.3;PF00092.25;PF08487.7;PF05762.11;PF10138.6	VWA_2;VWA_3;VWA;VIT;VWA_CoxE;vWA-TerF-like	von Willebrand factor type A domain;von Willebrand factor type A domain;von Willebrand factor type A domain;Vault protein inter-alpha-trypsin domain;VWA domain containing CoxE-like protein;vWA found in TerF C terminus
gene3560	LOC113803450	uncharacterized LOC113803450	0.171	-2.5511	0.000127328	0.0462827	yes	down	4.21	3.89	1.22	0.25	0.72	0.62	3.10667	0.53	------	------	------	------	------	------	------	------	------	------	------	------	------	------	------
gene17231	LOC113818648	uncharacterized LOC113818648	0.171	-2.55046	0.00147265	0.191833	yes	down	20.72	73.9	6.61	6.17	5.3	6.49	33.7433	5.98667	------	------	------	------	------	------	------	------	BAB20671.1	G protein-coupled receptor [Procambarus clarkii]	sp|Q11082|YT66_CAEEL;	Probable G-protein coupled receptor B0563.6 OS=Caenorhabditis elegans OX=6239 GN=B0563.6 PE=3 SV=2;	PF10324.6;PF00001.18;PF10328.6	7TM_GPCR_Srw;7tm_1;7TM_GPCR_Srx	Serpentine type 7TM GPCR chemoreceptor Srw;7 transmembrane receptor;Serpentine type 7TM GPCR chemoreceptor Srx
gene15447	LOC113816672	uncharacterized LOC113816672, transcript variant X1	0.171	-2.54642	0.0484722	0.798018	yes	down	1.92	1.15	0.49	0.06	0	0.49	1.18667	0.183333	------	------	------	------	------	------	------	------	------	------	------	------	------	------	------
gene14274	LOC113815347	putative glutathione-specific gamma-glutamylcyclotransferase 2	0.171	-2.54518	0.0114254	0.484762	yes	down	2.01	10.48	1.52	0.61	1.66	0.34	4.67	0.87	------	------	K07232	CHAC, chaC	map00480	Glutathione metabolism	COG3703	P:Inorganic ion transport and metabolism	XP_018011985.1	PREDICTED: glutathione-specific gamma-glutamylcyclotransferase 1-like [Hyalella azteca]	sp|Q641Z5|CHAC2_RAT;	Putative glutathione-specific gamma-glutamylcyclotransferase 2 OS=Rattus norvegicus OX=10116 GN=Chac2 PE=2 SV=1;	PF04752.9	ChaC	ChaC-like protein
gene5617		-	0.172	-2.54099	0.00381855	0.287845	yes	down	6.27	2.17	2.06	1.1	0.54	0.08	3.5	0.573333	GO:0006508;GO:0030574;GO:0005615;GO:000425	BP:proteolysis;BP:collagen catabolic process;CC:extracellular space;MF:serine-type endopeptidase activity;	K20752	E3.4.21.49	------	------	COG5640	O:Posttranslational modification, protein turnover, chaperones	P36178.1;	;Flags: Precursor	sp|P36178|CTRB2_LITVA;	Chymotrypsin BII OS=Litopenaeus vannamei OX=6689 PE=1 SV=1;	------	------	------
gene24375	LOC113826551	vacuolar protein sorting-associated protein 37C-like	0.174	-2.52054	0.00199767	0.219963	yes	down	29.12	21.04	7.84	5.98	2.92	1.66	19.3333	3.52	------	------	------	------	------	------	------	------	NP_001296926.1	zona pellucida sperm-binding protein 4-like precursor [Fundulus heteroclitus]	------	------	PF15140.3	DUF4573	Domain of unknown function
gene28964	LOC113800908	uncharacterized LOC113800908, transcript variant X1	0.175	-2.51763	0.0195866	0.612144	yes	down	0.83	0.18	0.34	0.04	0.08	0.11	0.45	0.0766667	------	------	------	------	------	------	------	------	XP_018024624.1	PREDICTED: type-2 ice-structuring protein-like [Hyalella azteca]	------	------	PF00059.18	Lectin_C	Lectin C-type domain
gene25103		-	0.175	-2.51144	0.0275352	0.67703	yes	down	2.44	4.9	70.06	7.49	3.2	4.23	25.8	4.97333	------	------	K01053	E3.1.1.17, gnl, RGN	map00053;map00030	Ascorbate and aldarate metabolism;Pentose phosphate pathway	COG3386	G:Carbohydrate transport and metabolism	XP_022906695.1	regucalcin [Onthophagus taurus]	sp|Q9I922|RGN_XENLA;	Regucalcin OS=Xenopus laevis OX=8355 GN=rgn PE=2 SV=1;	------	------	------
gene2455	LOC113827009	S-formylglutathione hydrolase-like	0.178	-2.49401	0.0408457	0.759147	yes	down	1.27	0.05	0.63	0.15	0.11	0.11	0.65	0.123333	GO:0046294;GO:0005737;GO:0018738;GO:005268	BP:formaldehyde catabolic process;CC:cytoplasm;MF:S-formylglutathione hydrolase activity;MF:carboxylic ester hydrolase activity;	K01070	frmB, ESD, fghA	------	------	COG0627	S:Function unknown	XP_011442135.1	PREDICTED: S-formylglutathione hydrolase [Crassostrea gigas]	sp|P10768|ESTD_HUMAN;	S-formylglutathione hydrolase OS=Homo sapiens OX=9606 GN=ESD PE=1 SV=2;	PF00756.17;PF12740.4;PF00326.18;PF07224.8;PF10503.6;PF12146.5	Esterase;Chlorophyllase2;Peptidase_S9;Chlorophyllase;Esterase_phd;Hydrolase_4	Putative esterase;Chlorophyllase enzyme;Prolyl oligopeptidase family;Chlorophyllase;Esterase PHB depolymerase;Serine aminopeptidase, S33
gene28490	LOC113800388	uncharacterized LOC113800388	0.178	-2.49122	0.00402803	0.294973	yes	down	0.79	11.65	0.32	0.05	0.04	0.19	4.25333	0.0933333	------	------	------	------	------	------	ENOG410XSD2;ENOG4111I4H	S:Function unknown;	XP_018008598.1	PREDICTED: uncharacterized protein LOC108666273 [Hyalella azteca]	sp|Q95NT6|MTH2_DROYA;	G-protein coupled receptor Mth2 OS=Drosophila yakuba OX=7245 GN=mth2 PE=3 SV=1;	PF00002.21	7tm_2	7 transmembrane receptor
gene8196	LOC113808602	uncharacterized LOC113808602, transcript variant X1	0.178	-2.49075	0.00132871	0.179376	yes	down	2.67	8.89	1.2	0.49	1.03	0.83	4.25333	0.783333	------	------	------	------	------	------	------	------	------	------	------	------	PF00001.18;PF10320.6	7tm_1;7TM_GPCR_Srsx	7 transmembrane receptor;Serpentine type 7TM GPCR chemoreceptor Srsx
gene898	LOC113809272	uncharacterized LOC113809272	0.179	-2.48485	0.00755312	0.389458	yes	down	24.6	76.16	3.22	11.77	8.72	4.23	34.66	8.24	------	------	------	------	------	------	------	------	------	------	------	------	------	------	------
gene16175	LOC113817457	glucoside xylosyltransferase 1-like	0.18	-2.4703	0.0380011	0.743955	yes	down	0.47	0.33	0.11	0	0.12	0.05	0.303333	0.0566667	------	------	K13676	GXYLT	map00514	Other types of O-glycan biosynthesis	ENOG410XRNY	S:Function unknown	XP_018015059.1	PREDICTED: glucoside xylosyltransferase 2-like [Hyalella azteca]	sp|Q3UHH8|GXLT1_MOUSE;	Glucoside xylosyltransferase 1 OS=Mus musculus OX=10090 GN=Gxylt1 PE=1 SV=2;	PF01501.17	Glyco_transf_8	Glycosyl transferase family 8
gene14070	LOC113815120	actin, muscle-like	0.181	-2.46812	8.83489e-05	0.035459	yes	down	13.67	5.89	8.64	1.45	1.8	2.37	9.4	1.87333	------	------	K05692	ACTB_G1	map05164;map04390;map04391;map04015;map04510;map04210;map04810;map04919;map04921;map04145;map05131;map05130;map05132;map05225;map04530;map04745;map05110;map05205;map05418;map04670;map05416;map05414;map05412;map05410;map05100;map04971;map04714;map04520;map04611	Influenza A;Hippo signaling pathway;Hippo signaling pathway - fly;Rap1 signaling pathway;Focal adhesion;Apoptosis;Regulation of actin cytoskeleton;Thyroid hormone signaling pathway;Oxytocin signaling pathway;Phagosome;Shigellosis;Pathogenic Escherichia coli infection;Salmonella infection;Hepatocellular carcinoma;Tight junction;Phototransduction - fly;Vibrio cholerae infection;Proteoglycans in can…	COG5277	Z:Cytoskeleton	AAC78681.1	actin 1 [Penaeus monodon]	sp|P49871|ACT_MANSE;	Actin, muscle OS=Manduca sexta OX=7130 PE=2 SV=1;	PF00022.16	Actin	Actin
gene18083	LOC113819606	uncharacterized LOC113819606	0.181	-2.46792	0.00126048	0.177312	yes	down	373.59	924.17	1654.78	287.68	207.63	60.23	984.18	185.18	------	------	------	------	------	------	------	------	------	------	------	------	------	------	------
gene8882	LOC113809360	uncharacterized LOC113809360	0.182	-2.45764	0.0243826	0.651031	yes	down	7.93	7.06	1.2	1.9	0.65	0.32	5.39667	0.956667	------	------	------	------	------	------	------	------	------	------	------	------	------	------	------
gene19748	LOC113821444	branched-chain-amino-acid aminotransferase, cytosolic-like	0.183	-2.44984	0.00165414	0.203008	yes	down	6.44	39.64	7.88	3.96	5	1.67	17.9867	3.54333	------	------	K00826	E2.6.1.42, ilvE	map00280;map00270;map00290;map00770	Valine, leucine and isoleucine degradation;Cysteine and methionine metabolism;Valine, leucine and isoleucine biosynthesis;Pantothenate and CoA biosynthesis	COG0115	E:Amino acid transport and metabolism	XP_018023324.1	PREDICTED: branched-chain-amino-acid aminotransferase, cytosolic-like [Hyalella azteca]	sp|Q5EA40|BCAT2_BOVIN;	Branched-chain-amino-acid aminotransferase, mitochondrial OS=Bos taurus OX=9913 GN=BCAT2 PE=2 SV=1;	PF01063.16	Aminotran_4	Amino-transferase class IV
gene14964	LOC113816132	regulator of G-protein signaling 2-like	0.183	-2.44847	0.00462405	0.312123	yes	down	16.36	163.33	28.21	9.85	10.73	18.45	69.3	13.01	------	------	K07524;K16449	RGS3;RGS	map04360	Axon guidance	ENOG410YMJD	K:Transcription	XP_018011510.1	PREDICTED: regulator of G-protein signaling 2-like [Hyalella azteca]	sp|O08849|RGS2_MOUSE;	Regulator of G-protein signaling 2 OS=Mus musculus OX=10090 GN=Rgs2 PE=2 SV=2;	PF00615.16	RGS	Regulator of G protein signaling domain
gene30396	LOC113802496	phenoloxidase-activating factor 2-like	0.184	-2.444	2.3877e-06	0.00311549	yes	down	4.73	2.83	7.11	0.95	0.99	0.85	4.89	0.93	------	------	------	------	------	------	COG5640	O:Posttranslational modification, protein turnover, chaperones	AFW98990.1	mas [Litopenaeus vannamei]	sp|Q9GRW0|PPAF2_HOLDI;	Phenoloxidase-activating factor 2 OS=Holotrichia diomphalia OX=33394 GN=PPAF2 PE=1 SV=1;	PF00089.23	Trypsin	Trypsin
gene4418	LOC113804407	cytoplasmic dynein 2 light intermediate chain 1-like	0.184	-2.43982	6.02219e-05	0.0308377	yes	down	5.18	2.58	2.36	0.4	1.28	0.26	3.37333	0.646667	------	------	K10417	DYNC2LI	map04962;map05132	Vasopressin-regulated water reabsorption;Salmonella infection	ENOG410XTE5	O:Posttranslational modification, protein turnover, chaperones	XP_018017122.1	PREDICTED: uncharacterized protein LOC108673763 [Hyalella azteca]	sp|Q7SXY4|DC2L1_DANRE;	Cytoplasmic dynein 2 light intermediate chain 1 OS=Danio rerio OX=7955 GN=dync2li1 PE=2 SV=1;	PF05783.8;PF08477.10;PF13191.3;PF13401.3	DLIC;Roc;AAA_16;AAA_22	Dynein light intermediate chain;Ras of Complex, Roc, domain of DAPkinase;AAA ATPase domain;AAA domain
gene14980	LOC113816146	uncharacterized LOC113816146	0.185	-2.43115	0.0133436	0.50939	yes	down	1.08	0.52	0.53	0.17	0.23	0	0.71	0.133333	------	------	------	------	------	------	------	------	XP_018022326.1	PREDICTED: galactoside 2-alpha-L-fucosyltransferase 2-like [Hyalella azteca]	------	------	------	------	------
gene376	LOC113803430	proton channel OtopLc-like, transcript variant X1	0.188	-2.41287	0.0121071	0.495876	yes	down	0.67	1.27	0.14	0.04	0.29	0.08	0.693333	0.136667	------	------	------	------	------	------	ENOG410XVS5	S:Function unknown	XP_018025128.1	PREDICTED: uncharacterized protein LOC108680745 isoform X4 [Hyalella azteca]	sp|B7Z0W9|OTOP_DROME;	Proton channel OtopLc OS=Drosophila melanogaster OX=7227 GN=CG42265 PE=3 SV=2;	PF03189.10	Otopetrin	Otopetrin
gene5714	LOC113805857	uncharacterized LOC113805857	0.188	-2.41174	0.00431782	0.303884	yes	down	65.43	295.98	4.71	20.65	24.63	24.61	122.04	23.2967	------	------	------	------	------	------	------	------	XP_018018917.1	PREDICTED: uncharacterized protein LOC108675418 [Hyalella azteca]	------	------	------	------	------
gene4066	LOC113803998	ryncolin-1-like	0.19	-2.39506	0.0146585	0.53996	yes	down	28.54	163.23	5.83	9.09	19.98	10.2	65.8667	13.09	------	------	K10104	FCN	------	------	ENOG410ZYS4	S:Function unknown	APU53504.1	fibrinogen-related protein 2 [Litopenaeus vannamei]	sp|D8VNS7|FCNV1_CERRY;	Ryncolin-1 OS=Cerberus rynchops OX=46267 PE=1 SV=1;	PF00147.15	Fibrinogen_C	Fibrinogen beta and gamma chains, C-terminal globular domain
gene11035	LOC113811741	uncharacterized LOC113811741, transcript variant X1	0.191	-2.38992	0.000183254	0.0597951	yes	down	3.54	4.02	2.04	1.04	0.33	0.42	3.2	0.596667	------	------	------	------	------	------	------	------	------	------	------	------	PF15860.2	DUF4728	Domain of unknown function
gene28819	LOC113800744	nucleoside diphosphate-linked moiety X motif 8-like	0.191	-2.38811	0.0277017	0.67703	yes	down	6.11	2.37	7.55	1.97	1.14	0	5.34333	1.03667	------	------	K18665	NUDT8	------	------	COG0494	S:Function unknown	XP_023230763.1	nucleoside diphosphate-linked moiety X motif 8-like [Centruroides sculpturatus]	sp|Q9CR24|NUDT8_MOUSE;	Nucleoside diphosphate-linked moiety X motif 8 OS=Mus musculus OX=10090 GN=Nudt8 PE=1 SV=1;	PF03656.10;PF00293.25	Pam16;NUDIX	Pam16;NUDIX domain
gene12017	LOC113812834	transforming growth factor-beta-induced protein ig-h3-like	0.191	-2.38542	0.016119	0.569922	yes	down	20.38	3.03	0.77	1.26	2.61	0.58	8.06	1.48333	------	------	K19519	TGFBI, BIGH3	------	------	COG2335;COG0237	S:Function unknown;H:Coenzyme transport and metabolism	XP_018019143.1	PREDICTED: periostin-like [Hyalella azteca]	sp|P55906|BGH3_BOVIN;	Transforming growth factor-beta-induced protein ig-h3 OS=Bos taurus OX=9913 GN=TGFBI PE=1 SV=2;	PF02469.19	Fasciclin	Fasciclin domain
gene8148	LOC113808551	2-hydroxyacylsphingosine 1-beta-galactosyltransferase-like	0.192	-2.37786	0.0372233	0.737022	yes	down	10.92	179.12	398.27	6.9	93.99	31.33	196.103	44.0733	------	------	K00699	UGT	map05204;map00982;map00040;map00860;map00053;map00830;map00983;map00140;map00980	Chemical carcinogenesis;Drug metabolism - cytochrome P450;Pentose and glucuronate interconversions;Porphyrin and chlorophyll metabolism;Ascorbate and aldarate metabolism;Retinol metabolism;Drug metabolism - other enzymes;Steroid hormone biosynthesis;Metabolism of xenobiotics by cytochrome P450	COG1819	S:Function unknown	XP_018013903.1	PREDICTED: 2-hydroxyacylsphingosine 1-beta-galactosyltransferase-like [Hyalella azteca]	sp|P36513|UDB14_RABIT;	UDP-glucuronosyltransferase 2B14 OS=Oryctolagus cuniculus OX=9986 GN=UGT2B14 PE=2 SV=1;	PF00201.15;PF04101.13	UDPGT;Glyco_tran_28_C	UDP-glucoronosyl and UDP-glucosyl transferase;Glycosyltransferase family 28 C-terminal domain
gene25278	LOC113827534	myosin-11-like	0.193	-2.37494	0.0283064	0.68128	yes	down	0.65	5.22	0.34	0.61	0.55	0.12	2.07	0.426667	------	------	------	------	------	------	------	------	------	------	------	------	------	------	------
gene23848	LOC113825950	uncharacterized LOC113825950	0.193	-2.37288	0.015293	0.556619	yes	down	20.92	119.54	6.17	6.04	19.13	5.67	48.8767	10.28	------	------	------	------	------	------	------	------	------	------	------	------	PF15860.2	DUF4728	Domain of unknown function
gene19265	LOC113820911	uncharacterized LOC113820911	0.193	-2.36987	0.0115656	0.489312	yes	down	3.2	14.82	1.26	1.49	1.7	0.68	6.42667	1.29	------	------	------	------	------	------	------	------	------	------	------	------	------	------	------
gene9509	LOC113810056	uncharacterized LOC113810056	0.194	-2.36867	0.000225302	0.0669148	yes	down	1538.14	1668.3	770.7	133.17	586.1	108.82	1325.71	276.03	------	------	------	------	------	------	ENOG4111HPJ	S:Function unknown	XP_018012275.1	PREDICTED: uncharacterized protein LOC108669456 [Hyalella azteca]	------	------	PF01607.21	CBM_14	Chitin binding Peritrophin-A domain
gene28104	LOC113799941	uncharacterized LOC113799941, transcript variant X1	0.194	-2.36329	0.000441336	0.0978185	yes	down	2.06	8.59	2.7	1.12	1.13	0.5	4.45	0.916667	------	------	------	------	------	------	ENOG410Y5V9	S:Function unknown	XP_018027485.1	PREDICTED: uncharacterized protein LOC108682759 [Hyalella azteca]	------	------	PF00688.15	TGFb_propeptide	TGF-beta propeptide
gene22014	LOC113823944	uncharacterized LOC113823944, transcript variant X1	0.196	-2.35183	0.0104396	0.475571	yes	down	2.7	2.21	5.9	0.31	1.68	0.3	3.60333	0.763333	------	------	------	------	------	------	------	------	------	------	------	------	------	------	------
gene24075	LOC113826214	phenoloxidase-activating factor 3-like	0.197	-2.34317	0.0219019	0.631465	yes	down	3.78	14.62	0.38	1.34	1.07	0.97	6.26	1.12667	------	------	K20753	E3.4.21.86	------	------	COG5640	O:Posttranslational modification, protein turnover, chaperones	ABG67960.1	prophenoloxidase activating enzyme III [Callinectes sapidus]	sp|Q2VG86|BAEE_BOMMO;	CLIP domain-containing serine protease 2 OS=Bombyx mori OX=7091 PE=1 SV=1;	PF00089.23;PF12032.5;PF13365.3	Trypsin;CLIP;Trypsin_2	Trypsin;Regulatory CLIP domain of proteinases;Trypsin-like peptidase domain
gene19541		-	0.199	-2.33179	0.0237224	0.64446	yes	down	0.6	4.48	0.66	0.39	0.76	0.11	1.91333	0.42	------	------	------	------	------	------	ENOG410XPDV	S:Function unknown	PFX33036.1	hypothetical protein AWC38_SpisGene2082 [Stylophora pistillata]	------	------	------	------	------
gene5921	LOC113806088	uncharacterized LOC113806088	0.199	-2.33045	0.0313142	0.702303	yes	down	0.18	0.11	0.04	0.01	0.06	0.01	0.11	0.0266667	------	------	------	------	------	------	COG5640;ENOG410YQ6J;ENOG410XTD2	S:Function unknown;O:Posttranslational modification, protein turnover, chaperones;S:Function unknown	XP_023709330.1	uncharacterized protein LOC111865478 [Cryptotermes secundus]	sp|Q9NZR2|LRP1B_HUMAN;	Low-density lipoprotein receptor-related protein 1B OS=Homo sapiens OX=9606 GN=LRP1B PE=1 SV=2;	PF00057.15;PF15494.3;PF01390.17	Ldl_recept_a;SRCR_2;SEA	Low-density lipoprotein receptor domain class A;Scavenger receptor cysteine-rich domain;SEA domain
gene1945	LOC113820976	serine protease inhibitor dipetalogastin-like	0.2	-2.3223	0.0196814	0.612144	yes	down	0.37	2.15	0.23	0.11	0.16	0.29	0.916667	0.186667	------	------	------	------	------	------	ENOG410ZXUD;ENOG410YKSA	S:Function unknown;	XP_018009698.1	PREDICTED: agrin-like [Hyalella azteca]	sp|O00468|AGRIN_HUMAN;	Agrin OS=Homo sapiens OX=9606 GN=AGRN PE=1 SV=5;	PF07648.12;PF00050.18	Kazal_2;Kazal_1	Kazal-type serine protease inhibitor domain;Kazal-type serine protease inhibitor domain
gene23052	LOC113825072	uncharacterized LOC113825072	0.202	-2.30439	0.00323998	0.264361	yes	down	2.37	21.91	6.99	2.1	2.56	2.07	10.4233	2.24333	------	------	------	------	------	------	------	------	KOF64849.1	hypothetical protein OCBIM_22020465mg, partial [Octopus bimaculoides]	------	------	------	------	------
gene886	LOC113809228	uncharacterized LOC113809228	0.203	-2.30063	0.0438505	0.779233	yes	down	0.59	1.13	0.96	0.12	0	0.4	0.893333	0.173333	------	------	------	------	------	------	COG2801	U:Intracellular trafficking, secretion, and vesicular transport	KFM59673.1	Retrovirus-related Pol polyprotein from transposon 412, partial [Stegodyphus mimosarum]	sp|P10394|POL4_DROME;	Retrovirus-related Pol polyprotein from transposon 412 OS=Drosophila melanogaster OX=7227 GN=POL PE=3 SV=1;	PF00078.24	RVT_1	Reverse transcriptase
gene9588	LOC113810129	uncharacterized LOC113810129	0.203	-2.29957	0.0125485	0.495876	yes	down	0.56	0.46	0.07	0.11	0.03	0.06	0.363333	0.0666667	------	------	K04605	GRM2	map04080;map04072;map04724;map05030	Neuroactive ligand-receptor interaction;Phospholipase D signaling pathway;Glutamatergic synapse;Cocaine addiction	------	------	XP_023714611.1	uncharacterized protein LOC111868306 [Cryptotermes secundus]	------	------	PF00003.19	7tm_3	7 transmembrane sweet-taste receptor of 3 GCPR
gene25585	LOC113827883	uncharacterized LOC113827883	0.203	-2.29888	0.0325041	0.711429	yes	down	1.07	1.98	0.26	0.34	0.29	0.07	1.10333	0.233333	------	------	------	------	------	------	------	------	------	------	------	------	------	------	------
gene10866	LOC113811547	proline-rich protein 36-like	0.204	-2.29082	0.000197304	0.0597951	yes	down	0.27	0.57	0.79	0.1	0.16	0.09	0.543333	0.116667	GO:0006567;GO:0006565;GO:0008152;GO:0005737;GO:0030170;GO:0004794;GO:000394	BP:threonine catabolic process;BP:L-serine catabolic process;BP:metabolic process;CC:cytoplasm;MF:pyridoxal phosphate binding;MF:L-threonine ammonia-lyase activity;MF:L-serine ammonia-lyase activity;	K01754	E4.3.1.19, ilvA, tdcB	map00290;map00260	Valine, leucine and isoleucine biosynthesis;Glycine, serine and threonine metabolism	COG1171	E:Amino acid transport and metabolism	EFX82963.1	hypothetical protein DAPPUDRAFT_302120 [Daphnia pulex]	sp|Q74FW6|TSAL_GEOSL;	L-threonine ammonia-lyase OS=Geobacter sulfurreducens;	PF00291.22;PF01842.22	PALP;ACT	Pyridoxal-phosphate dependent enzyme;ACT domain
gene980	LOC113810362	methanethiol oxidase-like	0.206	-2.28045	0.0382744	0.743955	yes	down	1.01	2.11	1.68	0.24	0.37	0.5	1.6	0.37	------	------	K17285	SELENBP1	map00920	Sulfur metabolism	ENOG410XP4F	S:Function unknown	XP_018014888.1	PREDICTED: selenium-binding protein 1-like [Hyalella azteca]	sp|Q6DCH7|SBP1B_XENLA;	Methanethiol oxidase OS=Xenopus laevis OX=8355 GN=selenbp1-b PE=2 SV=1;	PF05694.8	SBP56	56kDa selenium binding protein
gene23770	LOC113825866	myosin-9-like	0.206	-2.27742	0.0132448	0.508231	yes	down	109.81	380.35	7.8	52.11	24.87	10.4	165.987	29.1267	------	------	------	------	------	------	------	------	------	------	------	------	------	------	------
gene8826	LOC113809292	sulfoquinovosidase-like	0.206	-2.27741	2.61968e-06	0.00311549	yes	down	1556.13	674.56	402.91	207.85	226.85	104.63	877.867	179.777	GO:000382	MF:catalytic activity;	K15922	yihQ	------	------	COG1501	G:Carbohydrate transport and metabolism	XP_018019519.1	PREDICTED: sulfoquinovosidase-like [Hyalella azteca]	sp|P32138|SQASE_ECOLI;	Sulfoquinovosidase OS=Escherichia coli;	PF01055.23;PF13802.3	Glyco_hydro_31;Gal_mutarotas_2	Glycosyl hydrolases family 31;Galactose mutarotase-like
gene30507	LOC113802617	patched domain-containing protein 3-like	0.207	-2.2738	0.0120211	0.495876	yes	down	0.3	0.95	0.16	0.11	0.17	0.04	0.47	0.106667	------	------	------	------	------	------	ENOG410XRZ4	G:Carbohydrate transport and metabolism	XP_018014147.1	PREDICTED: patched domain-containing protein 3-like isoform X1 [Hyalella azteca]	sp|Q0EEE2|PTHD3_MOUSE;	Patched domain-containing protein 3 OS=Mus musculus OX=10090 GN=Ptchd3 PE=1 SV=1;	PF02460.15;PF12349.5	Patched;Sterol-sensing	Patched family;Sterol-sensing domain of SREBP cleavage-activation
gene319	LOC113801276	uncharacterized LOC113801276	0.207	-2.27066	0.00572522	0.34282	yes	down	310.95	1161.49	722.46	281.5	189.63	26.68	731.633	165.937	------	------	------	------	------	------	------	------	------	------	------	------	------	------	------
gene20594	LOC113822389	uncharacterized LOC113822389	0.207	-2.26963	0.0232794	0.64446	yes	down	5.22	30.97	2.09	2.8	4.54	1.26	12.76	2.86667	------	------	------	------	------	------	------	------	------	------	------	------	------	------	------
gene19960	LOC113821695	nuclear receptor subfamily 4 group A member 2-like, transcript variant X1	0.208	-2.26405	0.0146467	0.53996	yes	down	1.81	7.8	0.38	0.49	1.15	0.52	3.33	0.72	GO:0006351;GO:0006355;GO:0043401;GO:0007165;GO:0005634;GO:0043565;GO:0004871;GO:0003700;GO:0003707;GO:0008270;GO:0003677;GO:004687	BP:transcription, DNA-templated;BP:regulation of transcription, DNA-templated;BP:steroid hormone mediated signaling pathway;BP:signal transduction;CC:nucleus;MF:sequence-specific DNA binding;MF:signal transducer activity;MF:transcription factor activity, sequence-specific DNA binding;MF:steroid hormone receptor activity;MF:zinc ion binding;MF:DNA binding;MF:metal ion binding;	K08558	NR4A2, NURR1	map04928;map04925	Parathyroid hormone synthesis, secretion and action;Aldosterone synthesis and secretion	ENOG410YWNC	K:Transcription	AMB42928.1	nuclear hormone receptor HR38 [Portunus trituberculatus]	sp|P49869|HR38_DROME;	Probable nuclear hormone receptor HR38 OS=Drosophila melanogaster OX=7227 GN=Hr38 PE=1 SV=3;	PF00105.15;PF00104.27	zf-C4;Hormone_recep	Zinc finger, C4 type;Ligand-binding domain of nuclear hormone receptor
gene23851	LOC113825939	uncharacterized LOC113825939	0.211	-2.2442	0.00355244	0.280605	yes	down	1134.97	262.76	75.97	140.26	95.68	61.51	491.233	99.15	------	------	------	------	------	------	------	------	------	------	------	------	PF15860.2	DUF4728	Domain of unknown function
gene7888	LOC113808270	uncharacterized LOC113808270	0.213	-2.23364	5.24868e-05	0.0297604	yes	down	10.2	8.62	7.85	2.62	1.84	0.6	8.89	1.68667	------	------	------	------	------	------	------	------	XP_018010267.1	PREDICTED: uncharacterized protein LOC108667723 isoform X2 [Hyalella azteca]	------	------	PF07247.9	AATase	Alcohol acetyltransferase
gene29767	LOC113801781	POU domain, class 6, transcription factor 2-like	0.213	-2.23001	0.0261925	0.668008	yes	down	1.28	4.88	0.24	0.59	0.28	0.34	2.13333	0.403333	------	------	K03909	TFPI	map04610	Complement and coagulation cascades	ENOG410XQNP;ENOG410XQNP;ENOG410XQNP;ENOG410XQNP;ENOG410XQNP	B:Chromatin structure and dynamics;D:Cell cycle control, cell division, chromosome partitioning;L:Replication, recombination and repair;T:Signal transduction mechanisms;U:Intracellular trafficking, secretion, and vesicular transport	XP_013773410.2	tissue factor pathway inhibitor-like, partial [Limulus polyphemus]	sp|Q28864|TFPI1_MACMU;	Tissue factor pathway inhibitor OS=Macaca mulatta OX=9544 GN=TFPI PE=2 SV=1;	PF00014.20	Kunitz_BPTI	Kunitz/Bovine pancreatic trypsin inhibitor domain
gene18444	LOC113820006	uncharacterized LOC113820006	0.213	-2.22821	0.0303176	0.693707	yes	down	1.32	6.46	0.22	0.52	0.69	0.56	2.66667	0.59	------	------	------	------	------	------	------	------	------	------	------	------	------	------	------
gene13939	LOC113814978	uncharacterized LOC113814978	0.214	-2.22655	0.0135986	0.515152	yes	down	0.92	0.52	2.68	0.28	0.5	0.37	1.37333	0.383333	------	------	K21440	ANKRD50	------	------	COG0666	S:Function unknown	XP_019851861.1	PREDICTED: uncharacterized protein LOC100639136 [Amphimedon queenslandica]	sp|A6NC57|ANR62_HUMAN;	Ankyrin repeat domain-containing protein 62 OS=Homo sapiens OX=9606 GN=ANKRD62 PE=2 SV=4;	PF12032.5	CLIP	Regulatory CLIP domain of proteinases
gene25924		-	0.214	-2.22483	0.0418664	0.766604	yes	down	0.63	4.22	0.21	0.45	0.59	0.11	1.68667	0.383333	------	------	------	------	------	------	COG0531	E:Amino acid transport and metabolism	XP_018007534.1	PREDICTED: large neutral amino acids transporter small subunit 1-like [Hyalella azteca]	sp|Q9N1Q4|LAT2_RABIT;	Large neutral amino acids transporter small subunit 2 OS=Oryctolagus cuniculus OX=9986 GN=SLC7A8 PE=1 SV=1;	------	------	------
gene23771	LOC113825869	trichohyalin-like	0.217	-2.20255	0.0416867	0.76657	yes	down	10.61	62.5	1.64	10.43	4.26	2.57	24.9167	5.75333	------	------	------	------	------	------	------	------	------	------	------	------	------	------	------
gene9058	LOC113809466	NPC intracellular cholesterol transporter 2-like	0.218	-2.20085	3.84447e-06	0.00407788	yes	down	161.67	43.68	100.41	34.75	19.05	8.56	101.92	20.7867	------	------	K13443	NPC2	map04979;map04142	Cholesterol metabolism;Lysosome	ENOG4111Q8S	S:Function unknown	AEX59149.1	ecdysteroid regulated-like protein [Litopenaeus vannamei]	sp|P79345|NPC2_BOVIN;	NPC intracellular cholesterol transporter 2 OS=Bos taurus OX=9913 GN=NPC2 PE=1 SV=1;	PF02221.12	E1_DerP2_DerF2	ML domain
gene20421	LOC113822195	DNA-directed RNA polymerase III subunit RPC5-like	0.218	-2.19639	0.0064105	0.361517	yes	down	16.57	35.91	6.12	6.86	10.46	9	19.5333	8.77333	------	------	K14721	RPC5, POLR3E	map03020;map04623	RNA polymerase;Cytosolic DNA-sensing pathway	ENOG410Y1X8	E:Amino acid transport and metabolism	XP_023029282.1	DNA-directed RNA polymerase III subunit RPC5 [Leptinotarsa decemlineata]	sp|Q9CZT4|RPC5_MOUSE;	DNA-directed RNA polymerase III subunit RPC5 OS=Mus musculus OX=10090 GN=Polr3e PE=1 SV=2;	PF04801.10	Sin_N	Sin-like protein conserved region
gene7390	LOC113807706	venom protease-like	0.219	-2.18978	0.00859468	0.424023	yes	down	1.84	9.95	1.5	1.31	1.24	0.53	4.43	1.02667	------	------	K20753	E3.4.21.86	------	------	COG5640	S:Function unknown	AFA42359.1	clip domain serine proteinase 1 [Portunus trituberculatus]	sp|B5U2W0|VSP_BOMIG;	Venom serine protease Bi-VSP OS=Bombus ignitus OX=130704 PE=1 SV=1;	PF00089.23;PF12032.5	Trypsin;CLIP	Trypsin;Regulatory CLIP domain of proteinases
gene28504	LOC113800366	serine protease inhibitor 88Ea-like	0.219	-2.18933	0.049052	0.798858	yes	down	2.74	12.67	0.51	2.13	1.33	0.21	5.30667	1.22333	------	------	K13963	SERPINB	map05146	Amoebiasis	COG4826	O:Posttranslational modification, protein turnover, chaperones	AJR22372.1	serine proteinase inhibitor-2 [Eriocheir sinensis]	sp|Q9VFC2|SP88E_DROME;	Serine protease inhibitor 88Ea OS=Drosophila melanogaster OX=7227 GN=Spn88Ea PE=2 SV=1;	PF00079.17	Serpin	Serpin
gene12675	LOC113813588	sodium-dependent nutrient amino acid transporter 1-like	0.221	-2.1783	0.0206852	0.625612	yes	down	0.61	0.82	0.11	0.08	0.21	0.06	0.513333	0.116667	------	------	K05038	SLC6A5_9, GLYT	map04721	Synaptic vesicle cycle	COG0733	I:Lipid transport and metabolism	XP_018017447.1	PREDICTED: sodium-dependent nutrient amino acid transporter 1-like [Hyalella azteca]	sp|B3MRS1|NAAT1_DROAN;	Sodium-dependent nutrient amino acid transporter 1 OS=Drosophila ananassae OX=7217 GN=NAAT1 PE=3 SV=1;	PF00209.15	SNF	Sodiu
gene14979	LOC113816149	uncharacterized LOC113816149	0.222	-2.17314	0.000300974	0.0757794	yes	down	19.03	61.08	71.42	8.48	18.27	9.91	50.51	12.22	------	------	------	------	------	------	------	------	------	------	------	------	PF02135.13	zf-TAZ	TAZ zinc finger
gene17233	LOC113818610	microtubule-associated protein futsch-like	0.222	-2.16884	0.00558652	0.341398	yes	down	0.37	0.41	0.06	0.1	0.04	0.04	0.28	0.06	------	------	------	------	------	------	ENOG410XRYM;ENOG410ZUP2	S:Function unknown;	XP_018026291.1	PREDICTED: microtubule-associated protein futsch-like [Hyalella azteca]	sp|Q9W596|FUTSC_DROME;	Microtubule-associated protein futsch OS=Drosophila melanogaster OX=7227 GN=futsch PE=1 SV=4;	------	------	------
gene10297	LOC113810921	uncharacterized LOC113810921	0.223	-2.16673	0.0399239	0.753089	yes	down	17.56	19.81	1.23	1.65	6.96	0.54	12.8667	3.05	------	------	------	------	------	------	------	------	------	------	------	------	------	------	------
gene6283	LOC113806491	GTP cyclohydrolase 1-like	0.223	-2.16584	0.000798594	0.137566	yes	down	40.3	127.01	44.69	17.85	10.12	24.87	70.6667	17.6133	GO:0046654;GO:0005737;GO:000393	BP:tetrahydrofolate biosynthetic process;CC:cytoplasm;MF:GTP cyclohydrolase I activity;	K01495	GCH1, folE	map00790	Folate biosynthesis	COG0302	H:Coenzyme transport and metabolism	XP_018008294.1	PREDICTED: GTP cyclohydrolase 1-like [Hyalella azteca]	sp|P48596|GCH1_DROME;	GTP cyclohydrolase 1 OS=Drosophila melanogaster OX=7227 GN=Pu PE=1 SV=3;	PF01227.19;PF14489.3	GTP_cyclohydroI;QueF	GTP cyclohydrolase I;QueF-like protein
gene6429	LOC113806638	uncharacterized LOC113806638	0.223	-2.16242	0.0312343	0.702303	yes	down	0.77	6.03	0.83	0.36	1.12	0.39	2.54333	0.623333	------	------	------	------	------	------	------	------	------	------	------	------	------	------	------
gene16176	LOC113817475	UDP-glucose 4-epimerase-like	0.225	-2.15372	0.00286666	0.253392	yes	down	128.62	34.17	70.73	33.72	12.64	5.42	77.84	17.26	GO:0006012;GO:000397	BP:galactose metabolic process;MF:UDP-glucose 4-epimerase activity;	K01784	galE, GALE	map00520;map00052	Amino sugar and nucleotide sugar metabolism;Galactose metabolism	COG1087	S:Function unknown	XP_018015063.1	PREDICTED: UDP-glucose 4-epimerase-like isoform X2 [Hyalella azteca]	sp|Q9W0P5|GALE_DROME;	UDP-glucose 4-epimerase OS=Drosophila melanogaster OX=7227 GN=Gale PE=1 SV=1;	PF01370.18;PF16363.2;PF02719.12;PF01073.16;PF04321.14;PF07993.9;PF13460.3;PF08659.7;PF00106.22;PF05368.10	Epimerase;GDP_Man_Dehyd;Polysacc_synt_2;3Beta_HSD;RmlD_sub_bind;NAD_binding_4;NAD_binding_10;KR;adh_short;NmrA	NAD dependent epimerase/dehydratase family;GDP-mannose 4,6 dehydratase;Polysaccharide biosynthesis protein;3-beta hydroxysteroid dehydrogenase/isomerase family;RmlD substrate binding domain;Male sterility protein;NA;KR domain;short chain dehydrogenase;NmrA-like family
gene14870	LOC113816029	uncharacterized LOC113816029	0.229	-2.12741	0.0204639	0.622723	yes	down	0.22	0.34	0.15	0.04	0.09	0.04	0.236667	0.0566667	------	------	------	------	------	------	------	------	------	------	------	------	------	------	------
gene12660	LOC113813558	uncharacterized LOC113813558	0.229	-2.12422	0.0445843	0.782711	yes	down	39.34	6.79	0.97	2.86	5.42	1.88	15.7	3.38667	------	------	------	------	------	------	------	------	------	------	------	------	------	------	------
gene12686	LOC113813597	sodium-dependent nutrient amino acid transporter 1-like	0.231	-2.11398	0.0345535	0.72459	yes	down	325.65	1301.49	70.58	48.55	316.02	68.16	565.907	144.243	------	------	K05038	SLC6A5_9, GLYT	map04721	Synaptic vesicle cycle	COG0733	P:Inorganic ion transport and metabolism	XP_018015993.1	PREDICTED: sodium-dependent nutrient amino acid transporter 1-like [Hyalella azteca]	sp|Q29GB8|NAAT1_DROPS;	Sodium-dependent nutrient amino acid transporter 1 OS=Drosophila pseudoobscura pseudoobscura OX=46245 GN=NAAT1 PE=3 SV=1;	PF00209.15	SNF	Sodiu
gene24389	LOC113826536	serine/threonine-protein kinase pim-3-like	0.233	-2.10464	0.0246415	0.651031	yes	down	0.2	2.05	0.39	0.29	0.21	0.15	0.88	0.216667	GO:0007346;GO:0043066;GO:0046777;GO:0005737;GO:0000166;GO:000467	BP:regulation of mitotic cell cycle;BP:negative regulation of apoptotic process;BP:protein autophosphorylation;CC:cytoplasm;MF:nucleotide binding;MF:protein serine/threonine kinase activity;	K08807;K04702	PIM3;PIM1	map05206;map05200;map04630;map05221;map04933	MicroRNAs in cancer;Pathways in cancer;Jak-STAT signaling pathway;Acute myeloid leukemia;AGE-RAGE signaling pathway in diabetic complications	COG0515	S:Function unknown	ATW63863.1	protein serine threonine kinase [Litopenaeus vannamei]	sp|Q91822|PIM3_XENLA;	Serine/threonine-protein kinase pim-3 OS=Xenopus laevis OX=8355 GN=pim3 PE=1 SV=1;	PF00069.22;PF07714.14;PF14531.3;PF06293.11	Pkinase;Pkinase_Tyr;Kinase-like;Kdo	Protein kinase domain;Protein tyrosine kinase;Kinase-like;Lipopolysaccharide kinase
gene13305	LOC113814261	TRPL translocation defect protein 14-like, transcript variant X1	0.233	-2.10389	0.0024215	0.231995	yes	down	11.34	25.53	3.49	3.96	3.84	1.89	13.4533	3.23	------	------	------	------	------	------	ENOG410YIQ3	S:Function unknown	XP_018022344.1	PREDICTED: TRPL translocation defect protein 14-like isoform X2 [Hyalella azteca]	sp|Q7K556|TTD14_DROME;	TRPL translocation defect protein 14 OS=Drosophila melanogaster OX=7227 GN=Ttd14 PE=1 SV=1;	PF13521.3	AAA_28	AAA domain
gene2196	LOC113824058	uncharacterized LOC113824058	0.233	-2.10141	0.00531683	0.335764	yes	down	1.3	4.07	0.62	0.41	0.62	0.42	1.99667	0.483333	------	------	------	------	------	------	------	------	XP_018020217.1	PREDICTED: uncharacterized protein LOC108676617 [Hyalella azteca]	------	------	------	------	------
gene27357	LOC113829851	myosuppressin-like	0.233	-2.09879	0.0129998	0.505043	yes	down	7.92	2.76	1.54	0.76	0.99	0.98	4.07333	0.91	------	------	------	------	------	------	------	------	------	------	------	------	------	------	------
gene28249	LOC113800117	uncharacterized LOC113800117, transcript variant X1	0.234	-2.09485	0.00286454	0.253392	yes	down	2203.41	306.42	871.04	197.42	477.96	122.52	1126.96	265.967	------	------	------	------	------	------	------	------	ABD65299.1	ENSANGP00000021035-like, partial [Litopenaeus vannamei]	------	------	------	------	------
gene23301	LOC113825357	uncharacterized LOC113825357	0.235	-2.08888	2.63396e-05	0.0186259	yes	down	240.47	163.46	596.5	499.26	337.78	75.45	333.477	304.163	------	------	------	------	------	------	ENOG4111CD6;ENOG4111HPJ	S:Function unknown;	XP_018010200.1	PREDICTED: uncharacterized protein LOC108667667 [Hyalella azteca]	------	------	PF01607.21	CBM_14	Chitin binding Peritrophin-A domain
gene14543	LOC113815644	integrin alpha-IIb-like	0.238	-2.07238	0.0128824	0.504315	yes	down	5.46	16.27	1.09	1.55	2.71	1.39	7.60667	1.88333	------	------	K06584	ITGA8	map04514;map05165;map04510;map04810;map04512;map05414;map05412;map04151;map05410	Cell adhesion molecules (CAMs);Human papillomavirus infection;Focal adhesion;Regulation of actin cytoskeleton;ECM-receptor interaction;Dilated cardiomyopathy (DCM);Arrhythmogenic right ventricular cardiomyopathy (ARVC);PI3K-Akt signaling pathway;Hypertrophic cardiomyopathy (HCM)	ENOG410XPVZ	S:Function unknown	BBC20718.1	integrin alpha V [Marsupenaeus japonicus]	sp|P08648|ITA5_HUMAN;	Integrin alpha-5 OS=Homo sapiens OX=9606 GN=ITGA5 PE=1 SV=2;	PF08441.9;PF01839.20;PF13517.3	Integrin_alpha2;FG-GAP;VCBS	Integrin alpha;FG-GAP repeat;Repeat domain in Vibrio, Colwellia, Bradyrhizobium and Shewanella
gene13055	LOC113813986	uncharacterized LOC113813986	0.24	-2.05715	0.019704	0.612144	yes	down	11.74	17.36	14.11	0.43	9.94	8.34	14.4033	6.23667	------	------	------	------	------	------	------	------	------	------	------	------	------	------	------
gene17502	LOC113818944	uncharacterized LOC113818944	0.241	-2.05514	0.0246579	0.651031	yes	down	5.94	50.82	6.44	4.25	7.25	4.76	21.0667	5.42	------	------	------	------	------	------	ENOG41127WK	O:Posttranslational modification, protein turnover, chaperones	XP_001627775.1	predicted protein [Nematostella vectensis]	sp|P63300|SELW_MOUSE;	Selenoprotein W OS=Mus musculus OX=10090 GN=Selenow PE=1 SV=3;	------	------	------
gene15294	LOC113816495	calcium-independent phospholipase A2-gamma-like	0.242	-2.04708	0.00421541	0.300956	yes	down	9.17	15.97	10.59	3.2	6.14	0.6	11.91	3.31333	------	------	K16815	PNPLA8	------	------	ENOG410XQXJ	S:Function unknown	XP_018021020.1	PREDICTED: calcium-independent phospholipase A2-gamma-like [Hyalella azteca]	sp|Q5XTS1|PLPL8_RABIT;	Calcium-independent phospholipase A2-gamma OS=Oryctolagus cuniculus OX=9986 GN=PNPLA8 PE=1 SV=1;	PF01734.19	Patatin	Patatin-like phospholipase
gene28479	LOC113800363	anti-lipopolysaccharide factor-like	0.246	-2.02323	0.0215939	0.631465	yes	down	306.77	1159.49	72.3	144.49	197.06	61.39	512.853	134.313	------	------	------	------	------	------	------	------	ABB22831.1	anti-lipopolysaccharide VV-R isoform [Litopenaeus vannamei]	sp|C0KJQ4|ALPS_PORTR;	Anti-lipopolysaccharide factor OS=Portunus trituberculatus OX=210409 GN=ALF PE=2 SV=2;	PF11630.5	DUF3254	Protein of unknown function
gene4232	LOC113804190	protein phosphatase 1 regulatory subunit 42-like	0.246	-2.02114	0.0499076	0.806451	yes	down	0.94	13.78	1.51	1.2	2.44	0.75	5.41	1.46333	------	------	K17579	PPP1R42, LRRC67	------	------	ENOG410XQV0	A:RNA processing and modification	XP_003392124.3	PREDICTED: protein phosphatase 1 regulatory subunit 42-like, partial [Amphimedon queenslandica]	sp|Q7Z4L9|PPR42_HUMAN;	Protein phosphatase 1 regulatory subunit 42 OS=Homo sapiens OX=9606 GN=PPP1R42 PE=2 SV=3;	PF14580.3	LRR_9	Leucine-rich repeat
gene24496	LOC113826666	uncharacterized LOC113826666	0.247	-2.01518	0.0278679	0.677214	yes	down	3.38	11.67	1.17	0.49	1.71	1.9	5.40667	1.36667	------	------	------	------	------	------	------	------	------	------	------	------	------	------	------
gene16124	LOC113817413	ESX-1 secretion-associated protein EspB-like	0.25	-2.00071	1.50078e-05	0.0123814	yes	down	20.41	7.41	10.21	2.65	4.11	2.58	12.6767	3.11333	------	------	------	------	------	------	------	------	XP_018027958.1	PREDICTED: lipoma-preferred partner homolog isoform X1 [Hyalella azteca]	------	------	------	------	------
gene7541	LOC113807878	uncharacterized LOC113807878	4	2.00017	0.00453686	0.307977	yes	up	7.33	7.51	9.28	10.82	19.15	64	8.04	31.3233	------	------	------	------	------	------	------	------	------	------	------	------	------	------	------
gene21684	LOC113823565	failed axon connections homolog	4.087	2.03102	0.0364832	0.736163	yes	up	0.98	1.36	3.85	5.78	1.53	17.79	2.06333	8.36667	------	------	------	------	------	------	ENOG4111HSJ	S:Function unknown	KZS11406.1	Uncharacterized protein APZ42_024212 [Daphnia magna]	sp|D3ZAT9|FAXC_RAT;	Failed axon connections homolog OS=Rattus norvegicus OX=10116 GN=Faxc PE=3 SV=1;	PF17172.1;PF17171.1;PF13410.3;PF10568.6	GST_N_4;GST_C_6;GST_C_2;Tom37	Glutathione S-transferase N-terminal domain;Glutathione S-transferase, C-terminal domain;Glutathione S-transferase, C-terminal domain;Outer mitochondrial membrane transport complex protein
gene10056	LOC113810665	uncharacterized LOC113810665	4.092	2.03292	0.00451691	0.307977	yes	up	0.5	0.52	0.67	0.83	3.81	2.5	0.563333	2.38	------	------	------	------	------	------	COG4886	S:Function unknown	EFX80808.1	hypothetical protein DAPPUDRAFT_303831 [Daphnia pulex]	sp|O08742|GPV_MOUSE;	Platelet glycoprotein V OS=Mus musculus OX=10090 GN=Gp5 PE=1 SV=1;	PF13855.3	LRR_8	Leucine rich repeat
gene3368	LOC113803234	rho GTPase-activating protein 28-like	4.127	2.04493	0.0189143	0.60821	yes	up	0.3	0.07	0.22	0.25	0.55	1.32	0.196667	0.706667	------	------	K20639	ARHGAP18_28_40	------	------	ENOG410XQ10	U:Intracellular trafficking, secretion, and vesicular transport	XP_022193831.1	rho GTPase-activating protein conundrum [Nilaparvata lugens]	sp|Q8BN58|RHG28_MOUSE;	Rho GTPase-activating protein 28 OS=Mus musculus OX=10090 GN=Arhgap28 PE=1 SV=1;	------	------	------
gene6347	LOC113806564	creatinase-like	4.135	2.0478	0.00300255	0.257061	yes	up	8.36	14.33	26.44	73.98	29.09	97.31	16.3767	66.7933	------	------	K08688	E3.5.3.3	map00330;map00260	Arginine and proline metabolism;Glycine, serine and threonine metabolism	COG0006	S:Function unknown	XP_002738769.1	PREDICTED: uncharacterized protein LOC100373380 [Saccoglossus kowalevskii]	sp|P38487|CREA_BACB0;	Creatinase OS=Bacillus sp.;	PF01321.15	Creatinase_N	Creatinase/Prolidase N-terminal domain
gene28728	LOC113800626	peritrophin-1-like	4.151	2.05361	0.0365843	0.736163	yes	up	9.55	2.14	32.81	21.17	82.45	93.83	14.8333	65.8167	------	------	------	------	------	------	ENOG41121EJ	S:Function unknown	ADB44903.1	peritrophin [Macrobrachium nipponense]	------	------	PF01607.21	CBM_14	Chitin binding Peritrophin-A domain
gene16153		-	4.159	2.05621	0.0239914	0.647769	yes	up	3.58	4.68	3.95	34.1	14.6	14.83	4.07	21.1767	------	------	------	------	------	------	------	------	------	------	------	------	------	------	------
gene1443	LOC113815570	UDP-glucuronosyltransferase 2B14-like	4.196	2.06887	0.0405741	0.755044	yes	up	1.59	0.86	7.85	8.54	19.7	31.38	3.43333	19.8733	------	------	K00699	UGT	map05204;map00982;map00040;map00860;map00053;map00830;map00983;map00140;map00980	Chemical carcinogenesis;Drug metabolism - cytochrome P450;Pentose and glucuronate interconversions;Porphyrin and chlorophyll metabolism;Ascorbate and aldarate metabolism;Retinol metabolism;Drug metabolism - other enzymes;Steroid hormone biosynthesis;Metabolism of xenobiotics by cytochrome P450	COG1819	S:Function unknown	XP_018027157.1	PREDICTED: UDP-glucuronosyltransferase 2B19-like isoform X1 [Hyalella azteca]	sp|P36513|UDB14_RABIT;	UDP-glucuronosyltransferase 2B14 OS=Oryctolagus cuniculus OX=9986 GN=UGT2B14 PE=2 SV=1;	PF00201.15;PF04101.13	UDPGT;Glyco_tran_28_C	UDP-glucoronosyl and UDP-glucosyl transferase;Glycosyltransferase family 28 C-terminal domain
gene6331	LOC113806544	macrophage mannose receptor 1-like	4.199	2.06993	0.0235952	0.64446	yes	up	3.42	51.93	22.3	169.91	47.85	118.51	25.8833	112.09	------	------	K17513	CLEC17A	------	------	ENOG410XPJ1;ENOG410XRS3;ENOG410XPKZ;COG4886	S:Function unknown;U:Intracellular trafficking, secretion, and vesicular transport;S:Function unknown	AGS42194.1	C-type lectin 3 [Fenneropenaeus merguiensis]	sp|P81018|LADD_ONCMY;	Ladderlectin OS=Oncorhynchus mykiss OX=8022 PE=1 SV=2;	PF00059.18;PF05473.9	Lectin_C;UL45	Lectin C-type domain;UL45 protein, carbohydrate-binding C-type lectin-like
gene13587	LOC113814580	uncharacterized LOC113814580	4.421	2.14441	0.0471394	0.797972	yes	up	0.26	0.54	0.1	0.4	3.35	0.54	0.3	1.43	------	------	K06560	MRC, CD206, CD280	map04145;map05152	Phagosome;Tuberculosis	ENOG410XPJ1;ENOG410XRS3;ENOG410YQ6J;ENOG410Y11I;ENOG4112BJN	S:Function unknown;U:Intracellular trafficking, secretion, and vesicular transport;U:Intracellular trafficking, secretion, and vesicular transport;S:Function unknown;S:Function unknown	AKQ22256.1	CTLDcp1 [Macrobrachium nipponense]	------	------	PF00059.18;PF00057.15	Lectin_C;Ldl_recept_a	Lectin C-type domain;Low-density lipoprotein receptor domain class A
gene10290	LOC113810916	delta(7)-sterol 5(6)-desaturase-like	4.482	2.1641	0.00232294	0.23027	yes	up	9.01	12.7	24.57	100.12	22.96	88.74	15.4267	70.6067	GO:0044710;GO:001602	BP:single-organism metabolic process;CC:membrane;	K00227	SC5DL, ERG3	map00100	Steroid biosynthesis	COG3000;ENOG410ZHTZ	U:Intracellular trafficking, secretion, and vesicular transport;S:Function unknown	XP_018009203.1	PREDICTED: delta(7)-sterol 5(6)-desaturase erg32-like isoform X1 [Hyalella azteca]	sp|Q8J207|ERG3_LEPMC;	Delt;	PF04116.10	FA_hydroxylase	Fatty acid hydroxylase superfamily
gene11160	LOC113811880	uncharacterized LOC113811880	4.493	2.16769	0.01088	0.482291	yes	up	0.14	0.07	0.14	0.21	0.39	0.94	0.116667	0.513333	------	------	------	------	------	------	------	------	PSN56269.1	hypothetical protein C0J52_00357, partial [Blattella germanica]	------	------	------	------	------
gene1035	LOC113810840	acetylcholinesterase-like	4.575	2.19377	0.00173873	0.210095	yes	up	0.13	0.13	0.03	0.45	0.27	0.53	0.0966667	0.416667	------	------	K01049	ACHE	map00564;map04725	Glycerophospholipid metabolism;Cholinergic synapse	COG2272	S:Function unknown	XP_018025299.1	PREDICTED: acetylcholinesterase-like [Hyalella azteca]	sp|Q86GC8|ACES_CULPI;	Acetylcholinesterase OS=Culex pipiens OX=7175 GN=ACHE1 PE=2 SV=2;	PF00135.25;PF07859.10	COesterase;Abhydrolase_3	Carboxylesterase family;alpha/beta hydrolase fold
gene27136	LOC113829601	integumentary mucin C.1-like	4.586	2.19731	0.021702	0.631465	yes	up	0.67	1.06	2.63	9.7	8.73	0.7	1.45333	6.37667	------	------	------	------	------	------	------	------	------	------	------	------	------	------	------
gene22998	LOC113825012	fatty acid binding protein 1-B.1-like	4.595	2.20016	0.00328261	0.266129	yes	up	402.11	1380.25	1663.3	2012.22	5769.15	8830.75	1148.55	5537.37	------	------	K08750;K08755	FABP1, L-FABP;FABP6	map03320;map04975	PPAR signaling pathway;Fat digestion and absorption	ENOG4111US8	I:Lipid transport and metabolism	ACU82845.1	fatty acids binding protein [Fenneropenaeus chinensis]	sp|Q4VBT1|FA1B1_DANRE;	Fatty acid binding protein 1-B.1 OS=Danio rerio OX=7955 GN=fabp1b.1 PE=2 SV=1;	PF14651.3	Lipocalin_7	Lipocalin / cytosolic fatty-acid binding protein family
gene322	LOC113802130	uncharacterized LOC113802130	4.743	2.24568	7.38194e-07	0.00121802	yes	up	15.21	8.95	23.5	57.34	97.81	79.17	15.8867	78.1067	------	------	K04400;K04399;K04398	CASP10;CASP9;CASP8	map04622;map04621;map04624;map04625;map05168;map05222;map05142;map04657;map05145;map05134;map05130;map05132;map05223;map05152;map04668;map05416;map05167;map05164;map05165;map05162;map05163;map05160;map05161;map05169;map04370;map04620;map05012;map05010;map05016;map05014;map04919;map01524;map05215;map05210;map04115;map05212;map05213;map04210;map04217;map04215;map04214;map05170;map05203;map05200;map…	RIG-I-like receptor signaling pathway;NOD-like receptor signaling pathway;Toll and Imd signaling pathway;C-type lectin receptor signaling pathway;Herpes simplex infection;Small cell lung cancer;Chagas disease (American trypanosomiasis);IL-17 signaling pathway;Toxoplasmosis;Legionellosis;Pathogenic Escherichia coli infection;Salmonella infection;Non-small cell lung cancer;Tuberculosis;TNF signalin…	ENOG410ZQIE	S:Function unknown	AGL61582.1	caspase 3 [Litopenaeus vannamei]	sp|P45436|CED3_CAERE;	Cell death protein 3 OS=Caenorhabditis remanei OX=31234 GN=ced-3 PE=3 SV=2;	PF00656.19	Peptidase_C14	Caspase domain
gene16688	LOC113818041	uncharacterized PE-PGRS family protein PE_PGRS10-like	4.813	2.26705	0.0234642	0.64446	yes	up	0.3	0.09	0.18	0.4	0.28	1.75	0.19	0.81	------	------	------	------	------	------	------	------	------	------	------	------	------	------	------
gene17706	LOC113819177	frizzled-10-like	4.82	2.26889	0.00321272	0.263585	yes	up	0.11	0.04	0.08	0.39	0.53	0.26	0.0766667	0.393333	------	------	K02354	FZD4, fz4, CD344	map05165;map04390;map05217;map04310;map05010;map05224;map05226;map05205;map05200;map04550;map05225;map04934;map04150;map04916	Human papillomavirus infection;Hippo signaling pathway;Basal cell carcinoma;Wnt signaling pathway;Alzheimer disease;Breast cancer;Gastric cancer;Proteoglycans in cancer;Pathways in cancer;Signaling pathways regulating pluripotency of stem cells;Hepatocellular carcinoma;Cushing syndrome;mTOR signaling pathway;Melanogenesis	ENOG410XRC8	S:Function unknown	CRI73786.1	Frizzled-3 [Euperipatoides kanangrensis]	sp|Q9ULW2|FZD10_HUMAN;	Frizzled-10 OS=Homo sapiens OX=9606 GN=FZD10 PE=1 SV=1;	PF01534.14;PF01392.19	Frizzled;Fz	Frizzled/Smoothened family membrane region;Fz domain
gene11483	LOC113812215	UDP-glucuronosyltransferase 2C1-like	4.933	2.30254	0.00363613	0.283547	yes	up	1.2	2.21	2.16	3.7	5.12	18.27	1.85667	9.03	------	------	K00699	UGT	map05204;map00982;map00040;map00860;map00053;map00830;map00983;map00140;map00980	Chemical carcinogenesis;Drug metabolism - cytochrome P450;Pentose and glucuronate interconversions;Porphyrin and chlorophyll metabolism;Ascorbate and aldarate metabolism;Retinol metabolism;Drug metabolism - other enzymes;Steroid hormone biosynthesis;Metabolism of xenobiotics by cytochrome P450	COG1819	S:Function unknown	XP_018016511.1	PREDICTED: UDP-glucuronosyltransferase 2B1-like [Hyalella azteca]	sp|P54855|UDB15_HUMAN;	UDP-glucuronosyltransferase 2B15 OS=Homo sapiens OX=9606 GN=UGT2B15 PE=1 SV=3;	PF00201.15;PF04101.13	UDPGT;Glyco_tran_28_C	UDP-glucoronosyl and UDP-glucosyl transferase;Glycosyltransferase family 28 C-terminal domain
gene22598	LOC113824572	D-beta-hydroxybutyrate dehydrogenase, mitochondrial-like	4.937	2.30369	0.0334363	0.718699	yes	up	1.02	3.15	12.12	9.55	9.27	62.84	5.43	27.22	GO:004442	CC:intracellular part;	K00019	E1.1.1.30, bdh	map00072;map00650	Synthesis and degradation of ketone bodies;Butanoate metabolism	ENOG410Y7FK	S:Function unknown	XP_018669489.1	PREDICTED: D-beta-hydroxybutyrate dehydrogenase, mitochondrial-like isoform X2 [Ciona intestinalis]	sp|P29147|BDH_RAT;	D-beta-hydroxybutyrate dehydrogenase, mitochondrial OS=Rattus norvegicus OX=10116 GN=Bdh1 PE=1 SV=2;	PF00106.22;PF13561.3;PF08643.7;PF08659.7	adh_short;adh_short_C2;DUF1776;KR	short chain dehydrogenase;Enoyl;Fungal family of unknown function;KR domain
gene895	LOC113809055	liver carboxylesterase 2-like	5.068	2.34128	0.00728593	0.379461	yes	up	2.21	23.54	22.68	75.71	47.82	131.23	16.1433	84.92	------	------	------	------	------	------	COG2272	I:Lipid transport and metabolism	ALT10383.1	juvenile hormone esterase-like protein 1 [Portunus trituberculatus]	sp|P14943|EST2_RABIT;	Liver carboxylesterase 2 OS=Oryctolagus cuniculus OX=9986 GN=CES2 PE=1 SV=2;	PF00135.25;PF07859.10	COesterase;Abhydrolase_3	Carboxylesterase family;alpha/beta hydrolase fold
gene15846	LOC113817096	retinol dehydrogenase 13-like	5.198	2.37809	0.00158765	0.199802	yes	up	2.38	1.54	5.57	8.11	10.59	30.71	3.16333	16.47	------	------	K11153	RDH12	map00830	Retinol metabolism	COG1028	S:Function unknown	XP_021940130.1	retinol dehydrogenase 11-like isoform X1 [Zootermopsis nevadensis]	sp|Q8CEE7|RDH13_MOUSE;	Retinol dehydrogenase 13 OS=Mus musculus OX=10090 GN=Rdh13 PE=1 SV=1;	PF00106.22;PF13561.3;PF08659.7;PF01370.18	adh_short;adh_short_C2;KR;Epimerase	short chain dehydrogenase;Enoyl;KR domain;NAD dependent epimerase/dehydratase family
gene3911		-	5.206	2.38027	0.0229097	0.64446	yes	up	0.71	0.03	1.16	5.8	1.89	2.22	0.633333	3.30333	------	------	------	------	------	------	ENOG410XR2D;ENOG4111KTW	S:Function unknown;	AHY86472.1	hemocyanin subunit L2, partial [Litopenaeus vannamei]	sp|P80096|HCYC_PANIN;	Hemocyanin C chain OS=Panulirus interruptus OX=6735 PE=1 SV=1;	------	------	------
gene25255	LOC113827508	uncharacterized LOC113827508	5.225	2.38538	0.0421267	0.768125	yes	up	0	0.11	0.22	0.83	0.29	0.7	0.11	0.606667	------	------	K20840	SLC46A3	------	------	ENOG410ZVCA	G:Carbohydrate transport and metabolism	EFX77638.1	hypothetical protein DAPPUDRAFT_247259 [Daphnia pulex]	------	------	------	------	------
gene6600	LOC113806837	uncharacterized LOC113806837	5.237	2.38873	0.0279094	0.677214	yes	up	2.58	1.61	0	2.32	8.41	13.52	1.39667	8.08333	------	------	------	------	------	------	------	------	------	------	------	------	------	------	------
gene21729		-	5.386	2.4291	0.0280109	0.677711	yes	up	14.24	4	3.89	25.65	98.8	1.07	7.37667	41.84	------	------	------	------	------	------	ENOG410XR2D;ENOG4111KTW	S:Function unknown;	AKI81624.1	hemocyanin V4 [Litopenaeus vannamei]	sp|P80096|HCYC_PANIN;	Hemocyanin C chain OS=Panulirus interruptus OX=6735 PE=1 SV=1;	------	------	------
gene1754	LOC113818766	adenylate cyclase type 2-like	5.572	2.47821	0.0346967	0.725699	yes	up	0.14	0.14	0.07	0.97	0.23	0.67	0.116667	0.623333	GO:0009190;GO:0044464;GO:0016020;GO:001684	BP:cyclic nucleotide biosynthetic process;CC:cell part;CC:membrane;MF:phosphorus-oxygen lyase activity;	K08042	ADCY2	map04923;map04922;map04925;map04927;map04926;map04928;map04015;map04540;map04727;map04725;map04724;map04723;map05032;map04261;map05414;map04972;map04970;map04971;map04976;map04713;map04714;map05166;map05163;map04270;map04371;map04072;map04062;map04921;map04918;map01522;map04911;map04912;map04913;map04914;map04915;map04916;map04114;map00230;map04750;map04213;map04211;map05200;map04024;map04020;map…	Regulation of lipolysis in adipocytes;Glucagon signaling pathway;Aldosterone synthesis and secretion;Cortisol synthesis and secretion;Relaxin signaling pathway;Parathyroid hormone synthesis, secretion and action;Rap1 signaling pathway;Gap junction;GABAergic synapse;Cholinergic synapse;Glutamatergic synapse;Retrograde endocannabinoid signaling;Morphine addiction;Adrenergic signaling in cardiomyocy…	COG2114	T:Signal transduction mechanisms	XP_021918217.1	adenylate cyclase type 2 isoform X4 [Zootermopsis nevadensis]	sp|Q9VW60|ADCY2_DROME;	Adenylate cyclase type 2 OS=Drosophila melanogaster OX=7227 GN=Ac76E PE=2 SV=3;	PF00211.17	Guanylate_cyc	Adenylate and Guanylate cyclase catalytic domain
gene14877	LOC113816035	zinc transporter ZIP1-like	5.606	2.48695	0.0141366	0.529493	yes	up	0.13	0	0.22	0.73	0.98	0.42	0.116667	0.71	GO:0071577;GO:0006810;GO:0016020;GO:0005886;GO:000538	BP:zinc II ion transmembrane transport;BP:transport;CC:membrane;CC:plasma membrane;MF:zinc ion transmembrane transporter activity;	K14709	SLC39A1_2_3, ZIP1_2_3	------	------	ENOG4111GP2	P:Inorganic ion transport and metabolism	XP_002740474.1	PREDICTED: zinc transporter ZIP1-like [Saccoglossus kowalevskii]	sp|Q6QQT1|S39A1_TAKRU;	Zinc transporter ZIP1 OS=Takifugu rubripes OX=31033 GN=slc39a1 PE=2 SV=1;	PF02535.19	Zip	ZIP Zinc transporter
gene25671	LOC113827979	delta(24)-sterol reductase-like	5.619	2.49041	0.0154806	0.559337	yes	up	1.57	0.05	0.87	7.59	1.35	4.15	0.83	4.36333	------	------	------	------	------	------	------	------	------	------	------	------	------	------	------
gene30532	LOC113802645	inactive hydroxysteroid dehydrogenase-like protein 1	5.721	2.5163	0.00532262	0.335764	yes	up	1.99	3.42	8.68	16.09	9.31	53.94	4.69667	26.4467	------	------	------	------	------	------	COG0300	S:Function unknown	XP_018025035.1	PREDICTED: inactive hydroxysteroid dehydrogenase-like protein 1 [Hyalella azteca]	sp|Q3SXM5|HSDL1_HUMAN;	Inactive hydroxysteroid dehydrogenase-like protein 1 OS=Homo sapiens OX=9606 GN=HSDL1 PE=1 SV=3;	PF00106.22;PF13561.3;PF08659.7	adh_short;adh_short_C2;KR	short chain dehydrogenase;Enoyl;KR domain
gene21932	LOC113823855	uncharacterized LOC113823855	5.724	2.51699	0.0400158	0.753089	yes	up	0.14	0.67	0.94	8.47	0.16	1.62	0.583333	3.41667	------	------	------	------	------	------	ENOG410XREF;ENOG410YE3A	S:Function unknown;	XP_002712023.1	PREDICTED: TRPM8 channel-associated factor 3-like [Oryctolagus cuniculus]	sp|Q921K8|TCAF2_MOUSE;	TRPM8 channel-associated factor 2 OS=Mus musculus OX=10090 GN=Tcaf2 PE=1 SV=1;	PF13402.3;PF00652.19;PF14200.3	Peptidase_M60;Ricin_B_lectin;RicinB_lectin_2	Peptidase M60, enhancin and enhancin-like;Ricin-type beta-trefoil lectin domain;Ricin-type beta-trefoil lectin domain-like
gene8991	LOC113809505	uncharacterized LOC113809505	5.81	2.53861	0.0174012	0.588662	yes	up	0	2.31	1.06	4.63	11.82	5.39	1.12333	7.28	------	------	------	------	------	------	------	------	------	------	------	------	------	------	------
gene960	LOC113810105	uncharacterized LOC113810105	6.249	2.64359	0.0269082	0.670447	yes	up	19.47	64.6	106.66	471.73	30.08	246.58	63.5767	249.463	------	------	------	------	------	------	------	------	AGI92548.1	C-type lectin [Procambarus clarkii]	------	------	------	------	------
gene21728		-	6.568	2.71554	0.0193258	0.611017	yes	up	92.4	16.52	2.21	176.24	558.06	10.06	37.0433	248.12	------	------	------	------	------	------	ENOG4111KTW;ENOG410XR2D	S:Function unknown;	AHY86477.1	hemocyanin subunit L3, partial [Litopenaeus vannamei]	sp|P80096|HCYC_PANIN;	Hemocyanin C chain OS=Panulirus interruptus OX=6735 PE=1 SV=1;	------	------	------
gene8758	LOC113809225	chymotrypsin BI-like	6.73	2.75056	0.0430439	0.772916	yes	up	5.12	2.75	0.57	2	0.66	30.93	2.81333	11.1967	GO:001678	MF:hydrolase activity;	------	------	------	------	COG5640	O:Posttranslational modification, protein turnover, chaperones	AEE25770.1	chymotrypsin [Scylla paramamosain]	sp|Q00871|CTRB1_LITVA;	Chymotrypsin BI OS=Litopenaeus vannamei OX=6689 PE=1 SV=1;	PF00089.23;PF13365.3	Trypsin;Trypsin_2	Trypsin;Trypsin-like peptidase domain
gene14366	LOC113815455	histone H4	6.731	2.75082	0.0110652	0.482758	yes	up	0	0.72	0.96	2.26	4.68	4.94	0.56	3.96	------	------	K11254	H4	map05203;map05322;map05034	Viral carcinogenesis;Systemic lupus erythematosus;Alcoholism	COG2036	B:Chromatin structure and dynamics	XP_005891283.2	PREDICTED: histone H4 [Bos mutus]	sp|Q28DR4|H4_XENTR;	Histone H4 OS=Xenopus tropicalis OX=8364 GN=TGas006m08.1 PE=3 SV=1;	PF15511.3;PF02969.14;PF15630.3;PF00125.21;PF00808.20	CENP-T_C;TAF;CENP-S;Histone;CBFD_NFYB_HMF	Centromere kinetochore component CENP-T histone fold;TATA box binding protein associated factor;CENP-S protein;Core histone H2A/H2B/H3/H4;Histone-like transcription factor
gene24548	LOC113826728	protein disulfide-isomerase A6 homolog	6.795	2.76446	0.00202929	0.219963	yes	up	9.18	0.32	4.65	39.84	24.53	27.13	4.71667	30.5	------	------	K09584	PDIA6, TXNDC7	map04141	Protein processing in endoplasmic reticulum	COG0526	O:Posttranslational modification, protein turnover, chaperones	ADY90107.1	protein disulfide isomerase A6 [Penaeus monodon]	sp|Q9V438|PDIA6_DROME;	Protein disulfide-isomerase A6 homolog OS=Drosophila melanogaster OX=7227 GN=CaBP1 PE=1 SV=1;	PF00085.17;PF13848.3	Thioredoxin;Thioredoxin_6	Thioredoxin;Thioredoxin-like domain
gene27132	LOC113829602	uncharacterized LOC113829602	6.811	2.76791	0.0100815	0.464938	yes	up	4.47	1.03	7.47	58.8	20.76	0.7	4.32333	26.7533	------	------	K05030	CLCA3_4	map04972;map04924	Pancreatic secretion;Renin secretion	ENOG410XPSZ	U:Intracellular trafficking, secretion, and vesicular transport	XP_003220166.1	PREDICTED: epithelial chloride channel protein [Anolis carolinensis]	sp|Q8BG22|CLCA2_MOUSE;	Calcium-activated chloride channel regulator 2 OS=Mus musculus OX=10090 GN=Clca2 PE=2 SV=1;	PF08434.8	CLCA	Calcium-activated chloride channel
gene25475	LOC113827759	U3 small nucleolar ribonucleoprotein protein MPP10-like	6.928	2.79242	0.0353367	0.73187	yes	up	0.65	0.25	0	1.16	0.34	4.06	0.3	1.85333	------	------	K14559	MPP10	map03008	Ribosome biogenesis in eukaryotes	COG5384	J:Translation, ribosomal structure and biogenesis	XP_018019152.1	PREDICTED: U3 small nucleolar ribonucleoprotein protein MPP10-like [Hyalella azteca]	sp|Q810V0|MPP10_MOUSE;	U3 small nucleolar ribonucleoprotein protein MPP10 OS=Mus musculus OX=10090 GN=Mphosph10 PE=1 SV=2;	PF04006.9	Mpp10	Mpp10 protein
gene21354	LOC113823209	four-domain proteases inhibitor-like	7.086	2.82489	0.00132095	0.179376	yes	up	100.09	132.37	99.75	113.02	421.81	1685.95	110.737	740.26	------	------	K06254	AGRN	map04512	ECM-receptor interaction	ENOG410YKSA;ENOG4111TR7;ENOG411282Y;ENOG410XTD2;ENOG410YC3T;ENOG410ZXUD	O:Posttranslational modification, protein turnover, chaperones;S:Function unknown;S:Function unknown;O:Posttranslational modification, protein turnover, chaperones;S:Function unknown	ACL36280.1	Kazal-type serine proteinase inhibitor 1 [Fenneropenaeus chinensis]	sp|O96790|DPGN_DIPMA;	Serine protease inhibitor dipetalogastin;	PF07648.12;PF00050.18	Kazal_2;Kazal_1	Kazal-type serine protease inhibitor domain;Kazal-type serine protease inhibitor domain
gene17135	LOC113818538	calcium-activated chloride channel regulator 4A-like	7.333	2.87432	0.0234847	0.64446	yes	up	1.92	0.72	2.37	32.34	4.53	0.15	1.67	12.34	------	------	K05030	CLCA3_4	map04972;map04924	Pancreatic secretion;Renin secretion	ENOG410XPSZ	U:Intracellular trafficking, secretion, and vesicular transport	ATU31747.1	Calcium-activated chloride channel regulator 2, partial [Procambarus clarkii]	sp|Q6Q473|CLA4A_MOUSE;	Calcium-activated chloride channel regulator 4A OS=Mus musculus OX=10090 GN=Clca4a PE=1 SV=2;	PF08434.8;PF00092.25;PF05762.11;PF13519.3;PF13768.3	CLCA;VWA;VWA_CoxE;VWA_2;VWA_3	Calcium-activated chloride channel;von Willebrand factor type A domain;VWA domain containing CoxE-like protein;von Willebrand factor type A domain;von Willebrand factor type A domain
gene15505	LOC113816722	wiskott-Aldrich syndrome protein-like	7.744	2.95316	0.0436	0.779217	yes	up	0.1	0.16	0	0.38	0.41	1.32	0.0866667	0.703333	------	------	------	------	------	------	------	------	------	------	------	------	------	------	------
gene6901	LOC113807175	cholinesterase 2-like	8.306	3.05417	0.0061451	0.353701	yes	up	0.04	1.23	1.35	6.18	2.3	13.62	0.873333	7.36667	------	------	K01049	ACHE	map00564;map04725	Glycerophospholipid metabolism;Cholinergic synapse	COG2272	I:Lipid transport and metabolism	OXA63095.1	Venom carboxylesterase-6 [Folsomia candida]	sp|Q95000|CHLE1_BRALA;	Cholinesterase 1;	PF00135.25;PF07859.10	COesterase;Abhydrolase_3	Carboxylesterase family;alpha/beta hydrolase fold
gene3789	LOC113803694	alpha-amylase A-like	8.439	3.07711	0.00114585	0.171877	yes	up	0.18	1.37	0.29	10.96	3.02	2.08	0.613333	5.35333	------	------	K01176	AMY, amyA, malS	map04972;map04973;map00500	Pancreatic secretion;Carbohydrate digestion and absorption;Starch and sucrose metabolism	COG0366	G:Carbohydrate transport and metabolism	AIJ02083.1	amylase [Litopenaeus vannamei]	sp|P04745|AMY1_HUMAN;	Alpha-amylase 1 OS=Homo sapiens OX=9606 GN=AMY1A PE=1 SV=2;	PF02806.15;PF00128.21	Alpha-amylase_C;Alpha-amylase	Alpha amylase, C-terminal all-beta domain;Alpha amylase, catalytic domain
gene16180	LOC113817478	uncharacterized LOC113817478	8.647	3.11216	0.0382327	0.743955	yes	up	0	1	0	3.21	2.25	3.34	0.333333	2.93333	------	------	------	------	------	------	------	------	------	------	------	------	------	------	------
gene7745	LOC113808143	uncharacterized LOC113808143, transcript variant X2	9.218	3.20453	0.0156381	0.562289	yes	up	0.09	0.09	0.36	5.88	0.44	0.55	0.18	2.29	------	------	------	------	------	------	------	------	------	------	------	------	------	------	------
gene21742	LOC113823649	hemocyanin C chain-like	9.279	3.214	0.000196173	0.0597951	yes	up	0.84	2.15	7.75	52.32	17.3	35.49	3.58	35.0367	------	------	------	------	------	------	ENOG410XR2D;ENOG4111KTW	S:Function unknown;	AHY86476.1	hemocyanin subunit L2, partial [Litopenaeus vannamei]	sp|P80096|HCYC_PANIN;	Hemocyanin C chain OS=Panulirus interruptus OX=6735 PE=1 SV=1;	PF00372.16;PF03723.11;PF03722.11;PF00264.17	Hemocyanin_M;Hemocyanin_C;Hemocyanin_N;Tyrosinase	Hemocyanin, copper containing domain;Hemocyanin, ig-like domain;Hemocyanin, all-alpha domain;Common central domain of tyrosinase
gene22983	LOC113824995	beta-1,4-glucuronyltransferase 1-like	9.35	3.22492	0.000127784	0.0462827	yes	up	0.12	0.05	0.1	0.26	1.49	1.26	0.09	1.00333	------	------	K00741	B3GNT2	map00601;map00533	Glycosphingolipid biosynthesis - lacto and neolacto series;Glycosaminoglycan biosynthesis - keratan sulfate	ENOG410XRNY	S:Function unknown	XP_020711969.1	beta-1,4-glucuronyltransferase 1 [Athalia rosae]	sp|L7YAI7|B4GA1_DANRE;	Beta-1,4-glucuronyltransferase 1 OS=Danio rerio OX=7955 GN=b4gat1 PE=2 SV=1;	PF13896.3	Glyco_transf_49	Glycosyl-transferase for dystroglycan
gene28426		-	9.454	3.24085	0.00712057	0.377645	yes	up	1.14	0	0.33	3.18	3.75	4.54	0.49	3.82333	------	------	K09640	TMPRSS9	------	------	COG5640	O:Posttranslational modification, protein turnover, chaperones	OXA49764.1	Transmembrane protease serine 3 [Folsomia candida]	sp|Q9N2D1|TRYT_PIG;	Tryptase OS=Sus scrofa OX=9823 GN=MCT7 PE=2 SV=1;	------	------	------
gene4793	LOC113804809	uncharacterized LOC113804809	9.593	3.26197	0.0431638	0.774133	yes	up	0	0	0.06	0.16	0.42	0.07	0.02	0.216667	------	------	------	------	------	------	------	------	------	------	------	------	------	------	------
gene7005	LOC113807290	uncharacterized LOC113807290	10.011	3.32357	0.00654937	0.363879	yes	up	1.56	0.27	7.22	17.35	6.86	68.03	3.01667	30.7467	------	------	------	------	------	------	------	------	------	------	------	------	------	------	------
gene22285	LOC113824245	zinc finger protein 425-like	10.263	3.35936	0.0320283	0.708573	yes	up	0	0.14	0	0.57	0.47	0.42	0.0466667	0.486667	------	------	K09228	KRAB	map05168	Herpes simplex infection	COG5048	S:Function unknown	XP_022194177.1	zinc finger protein 26-like isoform X2 [Nilaparvata lugens]	sp|Q6IV72|ZN425_HUMAN;	Zinc finger protein 425 OS=Homo sapiens OX=9606 GN=ZNF425 PE=1 SV=1;	PF13909.3;PF13465.3;PF00096.23;PF13894.3;PF05605.9	zf-H2C2_5;zf-H2C2_2;zf-C2H2;zf-C2H2_4;zf-Di19	C2H2-type zinc-finger domain;Zinc-finger double domain;Zinc finger, C2H2 type;C2H2-type zinc finger;Drought induced 19 protein
gene17878	LOC113819368	uncharacterized LOC113819368	10.4	3.37857	0.00365814	0.283547	yes	up	1.1	6.83	17.7	58.44	9.07	200.84	8.54333	89.45	------	------	------	------	------	------	ENOG4111HPJ;ENOG41125Q2	S:Function unknown;	AVD68959.1	obstructor J1 [Cherax quadricarinatus]	------	------	PF01607.21	CBM_14	Chitin binding Peritrophin-A domain
gene11251	LOC113811983	uncharacterized LOC113811983	10.414	3.38045	0.030964	0.701687	yes	up	0.04	0	0	0.1	0.14	0.11	0.0133333	0.116667	------	------	------	------	------	------	COG2801	S:Function unknown	XP_021346951.1	uncharacterized protein LOC110446237 [Mizuhopecten yessoensis]	sp|Q09575|YRD6_CAEEL;	Uncharacterized protein K02A2.6 OS=Caenorhabditis elegans OX=6239 GN=K02A2.6 PE=4 SV=1;	PF00078.24;PF00665.23;PF09337.7;PF13683.3	RVT_1;rve;zf-H2C2;rve_3	Reverse transcriptase;Integrase core domain;Hi;Integrase core domain
gene10112	LOC113810708	apolipophorins-like	10.989	3.45797	0.0313553	0.702303	yes	up	0	0	0.01	0.01	0.03	0.07	0.00333333	0.0366667	------	------	------	------	------	------	ENOG410XR10;ENOG411104F;ENOG410Z6MR;ENOG4110IIW;ENOG410Y5RH	S:Function unknown;U:Intracellular trafficking, secretion, and vesicular transport	AHK23026.1	beta-1,3-glucan-binding protein precursor [Astacus astacus]	sp|Q9U943|APLP_LOCMI;	Apolipophorins OS=Locusta migratoria OX=7004 PE=1 SV=2;	PF09172.8;PF06448.8	DUF1943;DUF1081	Domain of unknown function;Domain of Unknown Function
gene21771	LOC113823678	gamma-butyrobetaine dioxygenase-like	11.08	3.46986	0.00380879	0.287845	yes	up	0	1.09	3.41	39.15	15.95	46.12	1.5	33.74	------	------	K00471	E1.14.11.1	map00310	Lysine degradation	COG2175	Q:Secondary metabolites biosynthesis, transport and catabolism	XP_022087327.1	gamma-butyrobetaine dioxygenase-like [Acanthaster planci]	sp|O75936|BODG_HUMAN;	Gamma-butyrobetaine dioxygenase OS=Homo sapiens OX=9606 GN=BBOX1 PE=1 SV=1;	PF02668.13	TauD	Taurine catabolism dioxygenase TauD, TfdA family
gene27582	LOC113830095	proton channel OtopLc-like	11.126	3.47591	0.0298663	0.690245	yes	up	0.02	0	0.02	0.42	0.04	0.02	0.0133333	0.16	------	------	------	------	------	------	ENOG410XVS5	S:Function unknown	XP_018027395.1	PREDICTED: uncharacterized protein LOC108682689 isoform X1 [Hyalella azteca]	sp|B7Z0W9|OTOP_DROME;	Proton channel OtopLc OS=Drosophila melanogaster OX=7227 GN=CG42265 PE=3 SV=2;	PF03189.10	Otopetrin	Otopetrin
gene6409	LOC113806627	ankyrin repeat and SOCS box protein 18-like	11.273	3.49475	0.00580936	0.343132	yes	up	0.33	0.97	0.11	0.16	3.27	11.79	0.47	5.07333	------	------	------	------	------	------	ENOG410Z94R;COG0666	S:Function unknown;	XP_014674063.1	PREDICTED: ankyrin repeat and SOCS box protein 10-like [Priapulus caudatus]	------	------	PF07525.13;PF13637.3;PF00023.27;PF13857.3;PF12796.4	SOCS_box;Ank_4;Ank;Ank_5;Ank_2	SOCS box;Ankyrin repeats;Ankyrin repeat;Ankyrin repeats;Ankyrin repeats
gene28431	LOC113800311	uncharacterized LOC113800311	11.386	3.50922	0.032422	0.711429	yes	up	0	0	0.03	0.06	0.24	0.09	0.01	0.13	------	------	K09640	TMPRSS9	------	------	COG5640	O:Posttranslational modification, protein turnover, chaperones	KFM57227.1	Transmembrane protease serine 9, partial [Stegodyphus mimosarum]	sp|P21902|PCE_TACTR;	Proclotting enzyme OS=Tachypleus tridentatus OX=6853 PE=1 SV=1;	PF00089.23;PF13365.3	Trypsin;Trypsin_2	Trypsin;Trypsin-like peptidase domain
gene7487	LOC113807809	uncharacterized LOC113807809	11.954	3.57946	5.13504e-05	0.0297604	yes	up	0.64	10.38	26.77	11.19	1.39	16.81	12.5967	9.79667	------	------	------	------	------	------	------	------	AFN66647.1	chitin binding-like protein [Fenneropenaeus chinensis]	------	------	PF03067.12	LPMO_10	Lytic polysaccharide mono-oxygenase, cellulose-degrading
gene8037	LOC113808399	uncharacterized LOC113808399, transcript variant X2	12.247	3.61441	0.0130553	0.505043	yes	up	0	0.2	0.37	0.33	0.74	5.99	0.19	2.35333	------	------	------	------	------	------	------	------	------	------	------	------	------	------	------
gene7217	LOC113807517	carboxypeptidase B-like	12.382	3.63018	0.000818776	0.138168	yes	up	0.04	0.69	0.15	4.69	6.71	0.7	0.293333	4.03333	------	------	------	------	------	------	COG2866;ENOG410XSUT	S:Function unknown;	XP_018011659.1	PREDICTED: carboxypeptidase B-like [Hyalella azteca]	sp|Q6P8K8|CBPA4_MOUSE;	Carboxypeptidase A4 OS=Mus musculus OX=10090 GN=Cpa4 PE=2 SV=2;	PF00246.21	Peptidase_M14	Zinc carboxypeptidase
gene27425	LOC113829921	uncharacterized LOC113829921	12.465	3.63978	0.0102805	0.471188	yes	up	0.08	0.01	0.12	0.46	0.01	1.95	0.07	0.806667	------	------	------	------	------	------	------	------	------	------	------	------	------	------	------
gene6900	LOC113807168	bile salt-activated lipase-like	12.473	3.64071	0.0480587	0.797972	yes	up	0	0	0.24	0.2	2.49	1.25	0.08	1.31333	------	------	K03927	CES2	map00983	Drug metabolism - other enzymes	COG2272	I:Lipid transport and metabolism	APO14259.1	juvenile hormone esterase-like carboxylesterase 1 [Eriocheir sinensis]	------	------	PF00135.25	COesterase	Carboxylesterase family
gene4280	LOC113804227	adhesion G protein-coupled receptor L4-like, transcript variant X1	12.732	3.67035	0.0407301	1	yes	up	0	0	0.03	0.18	0.08	0.13	0.01	0.13	------	------	------	------	------	------	------	------	XP_018024745.1	PREDICTED: uncharacterized protein LOC108680438 isoform X1 [Hyalella azteca]	------	------	PF16489.2;PF13385.3	GAIN;Laminin_G_3	GPCR-Autoproteolysis INducing;Concanavalin A-like lectin/glucanases superfamily
gene5551	LOC113805671	T-complex protein 1 subunit gamma-like	13.005	3.70098	0.000600072	0.115959	yes	up	0.27	6.13	8.45	13.36	92.24	105.37	4.95	70.3233	GO:0006457;GO:0005737;GO:0051082;GO:000552	BP:protein folding;CC:cytoplasm;MF:unfolded protein binding;MF:ATP binding;	K09495	CCT3, TRIC5	------	------	COG0459	O:Posttranslational modification, protein turnover, chaperones	XP_018025392.1	PREDICTED: T-complex protein 1 subunit gamma-like isoform X1 [Hyalella azteca]	sp|P50143|TCPG_XENLA;	T-complex protein 1 subunit gamma OS=Xenopus laevis OX=8355 GN=cct3 PE=2 SV=2;	PF00118.21	Cpn60_TCP1	TCP-1/cpn60 chaperonin family
gene13297	LOC113814253	uncharacterized LOC113814253	13.295	3.73279	0.0393521	1	yes	up	0	0.03	0	0.08	0.23	0.09	0.01	0.133333	------	------	K13806	DAGL	map04745;map04925;map04723	Phototransduction - fly;Aldosterone synthesis and secretion;Retrograde endocannabinoid signaling	ENOG41100RA;ENOG410XRFI;ENOG4110M13	S:Function unknown;	XP_018023754.1	PREDICTED: sn1-specific diacylglycerol lipase alpha-like [Hyalella azteca]	------	------	------	------	------
gene961	LOC113810064	uncharacterized LOC113810064	13.634	3.76913	0.00602973	0.349771	yes	up	0	0.5	0	1.38	3.33	2.46	0.166667	2.39	------	------	------	------	------	------	------	------	AGI92548.1	C-type lectin [Procambarus clarkii]	------	------	------	------	------
gene23396	LOC113825452	protein eyes shut-like	13.661	3.77194	0.0355334	0.732466	yes	up	0.01	0.01	0	0.1	0.1	0	0.00666667	0.0666667	------	------	K19601	EYS	------	------	ENOG410XS9U;ENOG410XTD2;ENOG410XP6K;COG0666	S:Function unknown;	XP_015924182.1	protein eyes shut homolog isoform X1 [Parasteatoda tepidariorum]	sp|Q5T1H1|EYS_HUMAN;	Protein eyes shut homolog OS=Homo sapiens OX=9606 GN=EYS PE=1 SV=5;	PF00008.24;PF00054.20;PF02210.21	EGF;Laminin_G_1;Laminin_G_2	EGF-like domain;Laminin G domain;Laminin G domain
gene17613	LOC113819072	uncharacterized LOC113819072	14.111	3.81874	0.0338975	1	yes	up	0.1	0	0	0.37	0.3	0.67	0.0333333	0.446667	------	------	------	------	------	------	------	------	XP_018014847.1	PREDICTED: dnaJ homolog subfamily C member 17-like [Hyalella azteca]	------	------	------	------	------
gene14953	LOC113816113	uncharacterized LOC113816113	14.638	3.87165	0.0493181	1	yes	up	0	0	0.04	0.09	0.09	0.46	0.0133333	0.213333	------	------	------	------	------	------	ENOG410YCQE;ENOG410YABW;ENOG410Y65V;COG3344;ENOG410ZJQX;ENOG410ZKC1	L:Replication, recombination and repair;S:Function unknown;S:Function unknown;L:Replication, recombination and repair;S:Function unknown;S:Function unknown	XP_003730216.1	PREDICTED: RNA-directed DNA polymerase from mobile element jockey-like [Strongylocentrotus purpuratus]	sp|Q95SX7|RTBS_DROME;	Probable RNA-directed DNA polymerase from transposon BS OS=Drosophila melanogaster OX=7227 GN=RTase PE=2 SV=1;	PF00078.24	RVT_1	Reverse transcriptase
gene23778	LOC113825881	sodium/glucose cotransporter 5-like	14.681	3.87592	0.000359033	0.0859943	yes	up	0.02	0.08	0.17	2.12	0.21	1.6	0.09	1.31	GO:001602	CC:membrane;	K14389;K14158	SLC5A9, SGLT4;SLC5A1, SGLT1	map04973;map04976;map04978	Carbohydrate digestion and absorption;Bile secretion;Mineral absorption	COG4146	T:Signal transduction mechanisms	XP_018025308.1	PREDICTED: sodium/glucose cotransporter 4-like [Hyalella azteca]	sp|A8WHP3|SC5A9_DANRE;	Sodium/glucose cotransporter 4 OS=Danio rerio OX=7955 GN=slc5a9 PE=2 SV=1;	PF00474.14	SSF	Sodiu
gene13249	LOC113814204	uncharacterized LOC113814204	14.892	3.89645	7.53426e-05	0.0322352	yes	up	0.92	1.42	0.2	5.87	2.48	23.29	0.846667	10.5467	------	------	------	------	------	------	------	------	------	------	------	------	------	------	------
gene16744	LOC113818103	failed axon connections homolog	15.064	3.91307	0.00407576	0.295244	yes	up	0.07	0.51	2.8	0.72	16.93	36.6	1.12667	18.0833	------	------	------	------	------	------	ENOG4111HSJ	S:Function unknown	XP_018017153.1	PREDICTED: failed axon connections homolog [Hyalella azteca]	sp|D3ZAT9|FAXC_RAT;	Failed axon connections homolog OS=Rattus norvegicus OX=10116 GN=Faxc PE=3 SV=1;	PF17172.1;PF17171.1;PF13410.3;PF10568.6;PF00043.22;PF13417.3	GST_N_4;GST_C_6;GST_C_2;Tom37;GST_C;GST_N_3	Glutathione S-transferase N-terminal domain;Glutathione S-transferase, C-terminal domain;Glutathione S-transferase, C-terminal domain;Outer mitochondrial membrane transport complex protein;Glutathione S-transferase, C-terminal domain;Glutathione S-transferase, N-terminal domain
gene27449	LOC113829934	uncharacterized LOC113829934	15.19	3.92501	0.0237268	1	yes	up	0	0.28	0	1.5	2.43	0.9	0.0933333	1.61	------	------	------	------	------	------	------	------	------	------	------	------	------	------	------
gene11196	LOC113811921	peritrophin-1-like	15.198	3.92579	0.0181579	0.598474	yes	up	0	0.8	0	10.57	1.11	0.97	0.266667	4.21667	------	------	------	------	------	------	ENOG4112A9I;ENOG41121EJ;ENOG41126RR;ENOG410XS0C	T:Signal transduction mechanisms;	XP_017070567.1	PREDICTED: mucin-5AC [Drosophila eugracilis]	------	------	PF01607.21	CBM_14	Chitin binding Peritrophin-A domain
gene20030	LOC113821766	ABC transporter G family member 9-like	15.618	3.96511	0.000683703	0.125346	yes	up	0.14	0.72	0.32	0.19	5.05	13.36	0.393333	6.2	------	------	------	------	------	------	COG1131	P:Inorganic ion transport and metabolism	XP_024214084.1	ABC transporter G family member 21 isoform X2 [Halyomorpha halys]	sp|P25371|ADP1_YEAST;	Probable ATP-dependent permease OS=Saccharomyces cerevisiae;	PF01061.21;PF00005.24;PF13304.3;PF13191.3;PF03193.13	ABC2_membrane;ABC_tran;AAA_21;AAA_16;DUF258	ABC-2 type transporter;ABC transporter;AAA domain, putative AbiEii toxin, Type IV TA system;AAA ATPase domain;Protein of unknown function, DUF258
gene21170	LOC113823018	A disintegrin and metalloproteinase with thrombospondin motifs adt-1-like	16.229	4.02047	0.0195399	1	yes	up	0.01	0	0	0.04	0.11	0.05	0.00333333	0.0666667	------	------	------	------	------	------	ENOG41110UP	S:Function unknown	XP_022119550.1	A disintegrin and metalloproteinase with thrombospondin motifs 16 [Pieris rapae]	sp|G5ECS8|ADT1_CAEEL;	A disintegrin and metalloproteinase with thrombospondin motifs adt-1 OS=Caenorhabditis elegans OX=6239 GN=adt-1 PE=2 SV=1;	PF01421.16;PF13688.3;PF13574.3;PF01562.16;PF13582.3;PF13583.3	Reprolysin;Reprolysin_5;Reprolysin_2;Pep_M12B_propep;Reprolysin_3;Reprolysin_4	Reprolysin;Metallo-peptidase family M12;Metallo-peptidase family M12B Reprolysin-like;Reprolysin family propeptide;Metallo-peptidase family M12B Reprolysin-like;Metallo-peptidase family M12B Reprolysin-like
gene28109	LOC113799952	uncharacterized LOC113799952	16.325	4.02904	0.0227624	1	yes	up	0	0	0.09	0.96	0.41	0.31	0.03	0.56	------	------	------	------	------	------	------	------	------	------	------	------	------	------	------
gene7486	LOC113807810	uncharacterized LOC113807810	16.338	4.03015	0.0124722	0.495876	yes	up	0.3	0	0	0.65	0.44	3.53	0.1	1.54	------	------	------	------	------	------	ENOG4111JQ2	S:Function unknown	AFN66647.1	chitin binding-like protein [Fenneropenaeus chinensis]	------	------	PF03067.12	LPMO_10	Lytic polysaccharide mono-oxygenase, cellulose-degrading
gene30525		-	16.925	4.08108	0.020465	1	yes	up	0	0	0.05	0.19	0.58	0.16	0.0166667	0.31	GO:0044711;GO:0006520;GO:0006725;GO:007252	BP:single-organism biosynthetic process;BP:cellular amino acid metabolic process;BP:cellular aromatic compound metabolic process;BP:pyridine-containing compound biosynthetic process;	K01556	KYNU, kynU	map00380	Tryptophan metabolism	COG3844	E:Amino acid transport and metabolism	XP_018019976.1	PREDICTED: kynureninase-like [Hyalella azteca]	sp|A7SCH8|KYNU_NEMVE;	Kynureninase OS=Nematostella vectensis OX=45351 GN=kynu PE=3 SV=1;	------	------	------
gene28427		-	18.527	4.21154	0.0122637	0.495876	yes	up	0	0.05	0	0.07	0.63	0.5	0.0166667	0.4	GO:001678	MF:hydrolase activity;	K09640;K09634	TMPRSS9;TMPRSS3	------	------	COG5640;COG2036	O:Posttranslational modification, protein turnover, chaperones;B:Chromatin structure and dynamics	XP_022184278.1	transmembrane protease serine 9-like [Nilaparvata lugens]	sp|D3ZTE0|FA12_RAT;	Coagulation factor XII OS=Rattus norvegicus OX=10116 GN=F12 PE=2 SV=1;	------	------	------
gene10605	LOC113811262	uncharacterized LOC113811262	18.77	4.23036	0.0242935	0.651031	yes	up	0.16	0	0	0.28	0.04	2.21	0.0533333	0.843333	------	------	------	------	------	------	------	------	------	------	------	------	------	------	------
gene10625	LOC113811284	uncharacterized LOC113811284	19.023	4.24966	0.0353179	0.73187	yes	up	0	0	0.01	0.02	0.05	0.23	0.00333333	0.1	GO:0008152;GO:000455	BP:metabolic process;MF:hydrolase activity, hydrolyzing O-glycosyl compounds;	K12373	HEXA_B	map00603;map00520;map00511;map00513;map00604;map00531;map04142	Glycosphingolipid biosynthesis - globo and isoglobo series;Amino sugar and nucleotide sugar metabolism;Other glycan degradation;Various types of N-glycan biosynthesis;Glycosphingolipid biosynthesis - ganglio series;Glycosaminoglycan degradation;Lysosome	COG3525	G:Carbohydrate transport and metabolism	ABB86961.1	beta-N-acetylglucosaminidase [Fenneropenaeus chinensis]	sp|P49010|HEXC_BOMMO;	Chitooligosaccharidolytic beta-N-acetylglucosaminidase OS=Bombyx mori OX=7091 PE=1 SV=1;	PF00728.19;PF14845.3	Glyco_hydro_20;Glycohydro_20b2	Glycosyl hydrolase family 20, catalytic domain;beta-acetyl hexosaminidase like
gene30536	LOC113802652	epithelial discoidin domain-containing receptor 1-like	19.356	4.27472	0.0163302	0.572521	yes	up	0.02	0	0	0.29	0.08	0.1	0.00666667	0.156667	------	------	K05125;K05124	DDR2, TKT, CD167b;DDR1, NEP, CD167a	------	------	ENOG410XQAI	T:Signal transduction mechanisms	XP_022240832.1	discoidin domain-containing receptor 2-like isoform X1 [Limulus polyphemus]	sp|Q63474|DDR1_RAT;	Epithelial discoidin domain-containing receptor 1 OS=Rattus norvegicus OX=10116 GN=Ddr1 PE=2 SV=1;	PF07714.14;PF00069.22	Pkinase_Tyr;Pkinase	Protein tyrosine kinase;Protein kinase domain
gene26785	LOC113829222	plectin-like	19.444	4.28128	0.0162682	0.572521	yes	up	0.07	0	0.06	2.07	0	0.32	0.0433333	0.796667	------	------	------	------	------	------	------	------	------	------	------	------	------	------	------
gene8216	LOC113808628	uncharacterized LOC113808628	19.938	4.31746	0.00078109	0.137566	yes	up	0.19	0	0	1.6	0.74	1.13	0.0633333	1.15667	------	------	K20674;K06559	MODSP;LY75, CD205	map04624	Toll and Imd signaling pathway	COG5640;ENOG4110XRB;ENOG410XRS3	S:Function unknown;U:Intracellular trafficking, secretion, and vesicular transport	ALF45198.1	CTLDcp2 [Macrobrachium nipponense]	------	------	PF00059.18;PF00057.15	Lectin_C;Ldl_recept_a	Lectin C-type domain;Low-density lipoprotein receptor domain class A
gene22058	LOC113823979	dynein light chain 4, axonemal-like	20.541	4.36041	0.0448642	1	yes	up	0	0	0	0.07	0.23	0.11	0	0.136667	GO:0007017;GO:003028	BP:microtubule-based process;CC:dynein complex;	K10412	DNAL4	map05016	Huntington disease	ENOG4111NK2	S:Function unknown	XP_018008689.1	PREDICTED: dynein light chain 4, axonemal-like [Hyalella azteca]	sp|Q32KN5|DNAL4_BOVIN;	Dynein light chain 4, axonemal OS=Bos taurus OX=9913 GN=DNAL4 PE=3 SV=1;	PF01221.15	Dynein_light	Dynein light chain type 1
gene24494	LOC113826671	uncharacterized LOC113826671	20.781	4.37719	0.0174194	0.588662	yes	up	0	0	0.05	0.27	0.12	0.75	0.0166667	0.38	------	------	------	------	------	------	ENOG411264F;COG5273	S:Function unknown;	XP_018024762.1	PREDICTED: uncharacterized protein LOC108680453 [Hyalella azteca]	------	------	------	------	------
gene14198	LOC113815256	acetylcholine-gated chloride channel subunit acc-1-like	23.639	4.5631	0.0125013	0.495876	yes	up	0	0.13	0	0.13	0.19	2.57	0.0433333	0.963333	------	------	------	------	------	------	ENOG410XP43	U:Intracellular trafficking, secretion, and vesicular transport	XP_018013295.1	PREDICTED: uncharacterized protein LOC108670342 [Hyalella azteca]	------	------	PF02932.13;PF02931.20	Neur_chan_memb;Neur_chan_LBD	Neurotransmitter-gated ion-channel transmembrane region;Neurotransmitter-gated ion-channel ligand binding domain
gene16028	LOC113817305	uncharacterized LOC113817305	23.827	4.57451	0.0385228	0.744809	yes	up	0.47	0	0	1.67	5.28	0	0.156667	2.31667	------	------	------	------	------	------	------	------	------	------	------	------	------	------	------
gene22394	LOC113824356	uncharacterized LOC113824356	24.499	4.61468	0.00707961	0.376818	yes	up	0.08	0	0.07	0.15	0.41	2.85	0.05	1.13667	------	------	------	------	------	------	------	------	------	------	------	------	------	------	------
gene797	LOC113808193	high-affinity choline transporter 1-like	24.711	4.62707	0.0197927	1	yes	up	0	0	0	0.13	0.12	0.12	0	0.123333	------	------	K14387	SLC5A7, CHT1	map04725;map05231	Cholinergic synapse;Choline metabolism in cancer	COG0591	S:Function unknown	XP_018010422.1	PREDICTED: high-affinity choline transporter 1-like isoform X2 [Hyalella azteca]	sp|Q9VE46|SC5A7_DROME;	High-affinity choline transporter 1 OS=Drosophila melanogaster OX=7227 GN=CG7708 PE=2 SV=2;	PF00474.14	SSF	Sodiu
gene26828	LOC113829278	MAM and LDL-receptor class A domain-containing protein 1-like, transcript variant X2	26.067	4.70418	0.0168974	1	yes	up	0	0	0	0.13	0.17	0.08	0	0.126667	------	------	------	------	------	------	ENOG410ZUUQ;ENOG410XPKY;ENOG410XPYU	O:Posttranslational modification, protein turnover, chaperones;S:Function unknown;S:Function unknown	XP_023242864.1	MAM and LDL-receptor class A domain-containing protein 1-like [Centruroides sculpturatus]	sp|B3EWZ5|MLRP1_ACRMI;	MAM and LDL-receptor class A domain-containing protein 1;	PF00629.20	MAM	MAM domain, meprin/A5/mu
gene23730	LOC113825822	neurogenic locus notch homolog protein 1-like, transcript variant X1	26.638	4.73543	0.0107908	0.481516	yes	up	0	0.02	0	0.02	0.26	0.22	0.00666667	0.166667	------	------	------	------	------	------	ENOG410XP6K	U:Intracellular trafficking, secretion, and vesicular transport	XP_018012714.1	PREDICTED: neurogenic locus notch homolog protein 1-like [Hyalella azteca]	sp|Q63722|JAG1_RAT;	Protein jagged-1 OS=Rattus norvegicus OX=10116 GN=Jag1 PE=1 SV=2;	------	------	------
gene26744	LOC113829178	uncharacterized LOC113829178	27.645	4.78896	0.0202829	1	yes	up	0	0	0	0.43	0.18	0.64	0	0.416667	------	------	------	------	------	------	------	------	------	------	------	------	------	------	------
gene30500	LOC113802609	basic proline-rich protein-like	30.537	4.93247	0.0263919	1	yes	up	0	0	0	0.12	0.03	0.34	0	0.163333	------	------	------	------	------	------	------	------	XP_018016648.1	PREDICTED: nascent polypeptide-associated complex subunit alpha, muscle-specific form-like isoform X6 [Hyalella azteca]	------	------	------	------	------
gene27868	LOC113830436	uncharacterized LOC113830436, transcript variant X1	35.776	5.16091	0.0188813	0.60821	yes	up	0.17	0	0	4.47	0	0.36	0.0566667	1.61	------	------	------	------	------	------	ENOG410ZGEY	S:Function unknown	KZS11895.1	Uncharacterized protein APZ42_023308 [Daphnia magna]	------	------	PF16077.2;PF00243.15	Spaetzle;NGF	Spaetzle;Nerve growth factor family
gene14357	LOC113815383	eggshell protein 2A-like	36.952	5.20757	0.0301644	0.693189	yes	up	0	0	0	1.64	4.21	1.22	0	2.35667	------	------	------	------	------	------	------	------	XP_018026014.1	PREDICTED: hornerin-like isoform X1 [Hyalella azteca]	------	------	PF01607.21;PF01549.21	CBM_14;ShK	Chitin binding Peritrophin-A domain;ShK domain-like
gene23206	LOC113825245	integrator complex subunit 7-like	38.696	5.27412	0.019004	0.60821	yes	up	0	0	0.31	1.54	2.03	8.61	0.103333	4.06	------	------	K13144	INTS7	------	------	ENOG410XSMR	S:Function unknown	XP_023230845.1	integrator complex subunit 7-like [Centruroides sculpturatus]	sp|Q8JGR7|INT7_DANRE;	Integrator complex subunit 7 OS=Danio rerio OX=7955 GN=ints7 PE=2 SV=1;	------	------	------
gene1404	LOC113815319	venom carboxylesterase-6-like	46.176	5.52907	0.0471087	0.797972	yes	up	0	0	0	0	1.37	8.26	0	3.21	------	------	K12298	CEL	map00561;map04972;map04975;map00100	Glycerolipid metabolism;Pancreatic secretion;Fat digestion and absorption;Steroid biosynthesis	COG2272	I:Lipid transport and metabolism	XP_021927250.1	esterase FE4-like [Zootermopsis nevadensis]	sp|B2D0J5|EST6_APIME;	Venom carboxylesterase-6 OS=Apis mellifera OX=7460 PE=2 SV=1;	PF00135.25;PF07859.10	COesterase;Abhydrolase_3	Carboxylesterase family;alpha/beta hydrolase fold
gene20220		-	46.389	5.53572	0.0357274	0.732571	yes	up	0	0	0	0.47	0	0.7	0	0.39	------	------	------	------	------	------	ENOG410ZRGN;ENOG4111S6P	S:Function unknown;	XP_018021529.1	PREDICTED: sex peptide receptor-like [Hyalella azteca]	------	------	------	------	------
gene18271	LOC113819804	uncharacterized LOC113819804	47.137	5.5588	0.00156289	0.198367	yes	up	0	0	0	0.21	0.23	0.45	0	0.296667	------	------	------	------	------	------	ENOG410Z7P2	S:Function unknown	XP_018024405.1	PREDICTED: uncharacterized protein LOC108680144 [Hyalella azteca]	------	------	PF01697.24	Glyco_transf_92	Glycosyltransferase family 92
gene1571	LOC113816683	uncharacterized LOC113816683	48.434	5.59796	0.0109129	0.482309	yes	up	0	0.06	0	0	0.27	2.25	0.02	0.84	------	------	------	------	------	------	ENOG410XT4M	S:Function unknown	XP_018016718.1	PREDICTED: uncharacterized protein LOC108673405, partial [Hyalella azteca]	------	------	PF00431.17	CUB	CUB domain
gene23894	LOC113825998	filaggrin-like	51.372	5.6829	2.72736e-06	0.00311549	yes	up	0.08	0.25	0.24	1.02	51.38	17.2	0.19	23.2	------	------	------	------	------	------	------	------	------	------	------	------	------	------	------
gene6649	LOC113806892	pro-resilin-like	52.498	5.71419	0.00266597	0.2414	yes	up	0	0	0	0.25	2.25	1.17	0	1.22333	------	------	------	------	------	------	ENOG41128ZS;ENOG41120ID	S:Function unknown;	ASK05861.1	chitin-binding protein [Macrobrachium nipponense]	------	------	PF00379.20	Chitin_bind_4	Insect cuticle protein
gene12469	LOC113813347	uncharacterized LOC113813347	55.378	5.79125	0.0449679	0.786541	yes	up	0	0	0	1.04	0	0.04	0	0.36	------	------	------	------	------	------	COG2801;ENOG41129NE	L:Replication, recombination and repair;	XP_013382959.1	uncharacterized protein LOC106153529 [Lingula anatina]	------	------	PF02023.14	SCAN	SCAN domain
gene18200	LOC113819736	uncharacterized LOC113819736	56.986	5.83254	0.00894363	0.432293	yes	up	0.33	0	0	0	2.81	14.83	0.11	5.88	------	------	------	------	------	------	------	------	------	------	------	------	------	------	------
gene27608	LOC113830138	uncharacterized LOC113830138	59.532	5.89559	0.0216743	0.631465	yes	up	0	0	0	0.33	1.39	0	0	0.573333	------	------	------	------	------	------	ENOG410Y3P7	S:Function unknown	XP_018019026.1	PREDICTED: uncharacterized protein LOC108675513 [Hyalella azteca]	------	------	PF13383.3;PF05050.9	Methyltransf_22;Methyltransf_21	Methyltransferase domain;Methyltransferase FkbM domain
gene5951	LOC113806123	organic cation transporter protein-like	62.855	5.97395	7.46506e-08	0.00027714	yes	up	0.12	0	0	1.01	2.75	3.39	0.04	2.38333	------	------	K08202	SLC22A4_5, OCTN	map05231	Choline metabolism in cancer	ENOG410ZPQ4;COG0477;ENOG410XNQK;ENOG410XSRI;ENOG410ZVN7	G:Carbohydrate transport and metabolism;	XP_018015412.1	PREDICTED: organic cation transporter protein-like [Hyalella azteca]	sp|O35956|S22A6_RAT;	Solute carrier family 22 member 6 OS=Rattus norvegicus OX=10116 GN=Slc22a6 PE=1 SV=1;	PF00083.21;PF07690.13	Sugar_tr;MFS_1	Sugar;Major Facilitator Superfamily
gene9547	LOC113810080	gastrula zinc finger protein XlCGF57.1-like	66.08	6.04615	0.028436	0.683292	yes	up	0	0	0	0	0.05	0.8	0	0.283333	------	------	K09228	KRAB	map05168	Herpes simplex infection	COG5048	S:Function unknown	XP_022309566.1	zinc finger protein 665-like [Crassostrea virginica]	sp|Q5R5U3|ZN271_PONAB;	Zinc finger protein 271 OS=Pongo abelii OX=9601 GN=ZNF271 PE=2 SV=1;	PF13465.3;PF00096.23;PF13894.3;PF13912.3;PF12171.5	zf-H2C2_2;zf-C2H2;zf-C2H2_4;zf-C2H2_6;zf-C2H2_jaz	Zinc-finger double domain;Zinc finger, C2H2 type;C2H2-type zinc finger;C2H2-type zinc finger;Zinc-finger double-stranded RNA-binding
gene5839		-	72.151	6.17296	0.00651335	0.363879	yes	up	0	0	0	0.03	0.06	1	0	0.363333	------	------	K01201	GBA, srfJ	map00600;map00511;map04142	Sphingolipid metabolism;Other glycan degradation;Lysosome	COG5520	G:Carbohydrate transport and metabolism	XP_018014405.1	PREDICTED: glucosylceramidase-like isoform X2 [Hyalella azteca]	sp|P04062|GLCM_HUMAN;	Glucosylceramidase OS=Homo sapiens OX=9606 GN=GBA PE=1 SV=3;	------	------	------
gene1403	LOC113815264	bile salt-activated lipase-like	76.56	6.25851	0.000632512	0.118586	yes	up	0	0.06	0	0.12	1.07	3.63	0.02	1.60667	------	------	K01049	ACHE	map00564;map04725	Glycerophospholipid metabolism;Cholinergic synapse	COG2272	S:Function unknown	APO14259.1	juvenile hormone esterase-like carboxylesterase 1 [Eriocheir sinensis]	sp|P19835|CEL_HUMAN;	Bile salt-activated lipase OS=Homo sapiens OX=9606 GN=CEL PE=1 SV=3;	PF00135.25	COesterase	Carboxylesterase family
gene28061	LOC113799905	extensin-like	79.278	6.30885	0.0205716	0.623731	yes	up	0	0	0	0.08	0	1.5	0	0.526667	------	------	------	------	------	------	------	------	------	------	------	------	------	------	------
gene28948	LOC113800889	uncharacterized LOC113800889	86.827	6.44006	0.00815404	0.409079	yes	up	0	0	0	0	3.04	1.16	0	1.4	------	------	------	------	------	------	ENOG410YP2D;ENOG410Z1QR;COG2801	S:Function unknown;L:Replication, recombination and repair	XP_015765429.1	PREDICTED: uncharacterized protein LOC107344291 [Acropora digitifera]	------	------	------	------	------
gene7028	LOC113807309	protein phosphatase methylesterase 1-like	91.466	6.51516	0.00661599	0.363879	yes	up	0	0	0	0.6	1.64	0	0	0.746667	------	------	K13617	PPME1	------	------	COG0596	S:Function unknown	XP_021925344.1	protein phosphatase methylesterase 1 [Zootermopsis nevadensis]	sp|Q8BVQ5|PPME1_MOUSE;	Protein phosphatase methylesterase 1 OS=Mus musculus OX=10090 GN=Ppme1 PE=1 SV=5;	PF12697.4;PF00561.17;PF12146.5;PF00975.17;PF00756.17	Abhydrolase_6;Abhydrolase_1;Hydrolase_4;Thioesterase;Esterase	Alpha/beta hydrolase family;alpha/beta hydrolase fold;Serine aminopeptidase, S33;Thioesterase domain;Putative esterase
gene664	LOC113806435	homeobox protein Hox-A1-like	110.049	6.782	0.0459948	0.792369	yes	up	0	0	0	1.02	0	0	0	0.34	------	------	K09301	HOX_1	map04550	Signaling pathways regulating pluripotency of stem cells	ENOG410ZTBY	K:Transcription	AKM12283.1	labial [Litopenaeus vannamei]	sp|P49639|HXA1_HUMAN;	Homeobox protein Hox-A1 OS=Homo sapiens OX=9606 GN=HOXA1 PE=1 SV=2;	PF00046.26	Homeobox	Homeobox domain
gene23090	LOC113825113	glycine-rich cell wall structural protein-like, transcript variant X2	113.716	6.8293	0.0437621	0.779217	yes	up	0	0	0	6.51	0	0	0	2.17	------	------	------	------	------	------	------	------	------	------	------	------	------	------	------
gene640	LOC113806191	brain protein I3-like	116.81	6.86802	0.000638849	0.118586	yes	up	0	0.11	0	12.49	0.12	1.91	0.0366667	4.84	------	------	------	------	------	------	------	------	------	------	------	------	PF10164.6	DUF2367	Uncharacterized conserved protein
gene4128	LOC113804075	calcium-activated chloride channel regulator 1-like	122.685	6.93882	5.64641e-05	0.0299461	yes	up	0	0	0	2.21	2.06	0.22	0	1.49667	------	------	K05030	CLCA3_4	map04972;map04924	Pancreatic secretion;Renin secretion	ENOG410XPSZ	U:Intracellular trafficking, secretion, and vesicular transport	XP_014262332.1	calcium-activated chloride channel regulator 1-like [Cimex lectularius]	sp|Q6PT52|CLCA1_MACMU;	Calcium-activated chloride channel regulator 1 OS=Macaca mulatta OX=9544 GN=CLCA1 PE=2 SV=1;	PF08434.8	CLCA	Calcium-activated chloride channel
gene8673	LOC113809125	meckelin-like	130.932	7.03268	0.00226777	0.23027	yes	up	0	0	0	0.51	0.35	0	0	0.286667	GO:0016020;GO:0044464;GO:004442	CC:membrane;CC:cell part;CC:organelle part;	K19348	TMEM67, MKS3	------	------	ENOG410XQCG	S:Function unknown	XP_018025139.1	PREDICTED: meckelin-like [Hyalella azteca]	sp|Q5HYA8|MKS3_HUMAN;	Meckelin OS=Homo sapiens OX=9606 GN=TMEM67 PE=1 SV=2;	PF09773.6	Meckelin	Meckelin
gene25530	LOC113827812	uncharacterized LOC113827812, transcript variant X1	149.272	7.2218	0.0294359	0.688382	yes	up	0	0	0	0	0	2.29	0	0.763333	------	------	------	------	------	------	------	------	XP_018012823.1	PREDICTED: uncharacterized protein LOC108669901 [Hyalella azteca]	------	------	PF07841.10	DM4_12	DM4/DM12 family
gene22735	LOC113824725	crustacyanin-A1 subunit-like	163.077	7.34941	0.00139847	0.183781	yes	up	0	0	0	2.9	9.38	0	0	4.09333	------	------	K03098	APOD	------	------	COG3040	M:Cell wall/membrane/envelope biogenesis	ASY04977.1	crustacyanin C3, partial [Penaeus monodon]	sp|P58989|CRA1_HOMGA;	Crustacyanin-A1 subunit OS=Homarus gammarus OX=6707 PE=1 SV=1;	PF00061.20;PF08212.9	Lipocalin;Lipocalin_2	Lipocalin / cytosolic fatty-acid binding protein family;Lipocalin-like domain
gene26010	LOC113828355	beta-glucuronidase-like	213.94	7.74106	0.0476758	0.797972	yes	up	0	0	0	0	4.73	5.59	0	3.44	GO:0016787;GO:001679	MF:hydrolase activity;MF:hydrolase activity, acting on glycosyl bonds;	K01195	uidA, GUSB	map00983;map00040;map00531;map04142;map00860	Drug metabolism - other enzymes;Pentose and glucuronate interconversions;Glycosaminoglycan degradation;Lysosome;Porphyrin and chlorophyll metabolism	COG3250	G:Carbohydrate transport and metabolism	XP_018013304.1	PREDICTED: beta-glucuronidase-like [Hyalella azteca]	sp|Q5R5N6|BGLR_PONAB;	Beta-glucuronidase OS=Pongo abelii OX=9601 GN=GUSB PE=2 SV=2;	PF02836.14	Glyco_hydro_2_C	Glycosyl hydrolases family 2, TIM barrel domain
gene22737		-	466.133	8.8646	0.0233045	0.64446	yes	up	0	0	0	10.72	19.19	0	0	9.97	------	------	K03098	APOD	------	------	COG3040	M:Cell wall/membrane/envelope biogenesis	ASY04977.1	crustacyanin C3, partial [Penaeus monodon]	sp|P80029|CRC1_HOMGA;	Crustacyanin-C1 subunit OS=Homarus gammarus OX=6707 PE=1 SV=1;	------	------	------
gene20115	LOC113821857	kinesin-like protein KIF23	555.35	9.11725	0.0196396	0.612144	yes	up	0	0	0	3.92	3.41	0	0	2.44333	GO:004476	BP:single-organism cellular process;	K17387	KIF23	map05206	MicroRNAs in cancer	COG5059	U:Intracellular trafficking, secretion, and vesicular transport	XP_018020308.1	PREDICTED: kinesin-like protein KIF23 isoform X1 [Hyalella azteca]	sp|E9Q5G3|KIF23_MOUSE;	Kinesin-like protein KIF23 OS=Mus musculus OX=10090 GN=Kif23 PE=1 SV=1;	PF16540.2;PF00225.20	MKLP1_Arf_bdg;Kinesin	Arf6-interacting domain of mitotic kinesin-like protein 1;Kinesin motor domain
gene24902	LOC113827106	28S ribosomal protein S22, mitochondrial-like	791.291	9.62807	4.05295e-14	6.01864e-10	yes	up	0	0	0	12	8.07	6.79	0	8.95333	------	------	K17401	MRPS22	------	------	ENOG4111I44	S:Function unknown	XP_018373518.1	PREDICTED: 28S ribosomal protein S22, mitochondrial [Trachymyrmex cornetzi]	sp|P82650|RT22_HUMAN;	28S ribosomal protein S22, mitochondrial OS=Homo sapiens OX=9606 GN=MRPS22 PE=1 SV=1;	PF10245.6	MRP-S22	Mitochondrial 28S ribosomal protein S22
Selected DEGs based on |log2 fold change| ≥2 & p <0.05 was used.
